# Supplementary material for: Phylogenetic relationships and genetic diversity of the Polypedates leucomystax complex in Thailand
Source: PeerJ. 2018 Jan 16;6:e4263. doi: 10.7717/peerj.4263 (PMC5774300; doi:10.7717/peerj.4263)
Supplement: Supplemental Information 1 [file peerj-06-4263-s001.txt]

>N_NAN_CS10010.seq
ATTGGTACCGCCCTTAGTCTACTTATCCGCGCTGAACTATCCCAACCCGGTACACTGCTCGGAGACGACCAAATCTACAATGTTATTGTTACTGCTCATGCATTTGTAATAATTTTCTTTATAGTTATGCCAATCCTCATTGGGGGATTTGGTAACTGGCTTGTCCCACTAATACTGGGCGCCCCAGACATGGCTTTCCCGCGTATAAATAATATAAGTTTTTGACTCCTTCCCCCATCATTTTTACTTCTCCTTGCCTCTTCAACTGTTGAGGCTGGTGTCGGAACTGGCTGAACTGTATACCCCCCCCTAGCAGGAAACCTGGCCCACGCAGGCCCCTCCGTTGATCTAGCAATTTTTTCCCTACACCTAGCTGGGGTGTCATCAATTTTAGGTGCCATTAACTTTATTACAACTATTCTTAATATGAAGCCGGCTGCACTAACACAGTATCAAACCCCTTTATTCATTTGATCCGTTCTTATTACCGCTGTACTGCTTCTCCTTTCTCTCCCTGTGTTAGCCGCAGGAATCACCATACTTCTTACTGAC
>N_NAN_CS10011.seq
ATTGGTACCGCCCTTAGTCTACTTATCCGCGCTGAACTATCCCAACCCGGTACACTGCTCGGAGACGACCAAATCTACAATGTTATTGTTACTGCTCATGCATTTGTAATAATTTTCTTTATAGTTATGCCAATCCTCATTGGGGGATTTGGTAACTGGCTTGTCCCACTAATACTGGGCGCCCCAGACATGGCTTTCCCGCGTATAAATAATATAAGTTTTTGACTCCTTCCCCCATCATTTTTACTTCTCCTTGCCTCTTCAACTGTTGAGGCTGGTGTCGGAACTGGCTGAACTGTATACCCCCCCCTAGCAGGAAACCTGGCCCACGCAGGCCCCTCCGTTGATCTAGCAATTTTTTCCCTACACCTAGCTGGGGTGTCATCAATTTTAGGTGCCATTAACTTTATTACAACTATTCTTAATATGAAGCCGGCTGCACTAACACAGTATCAAACCCCTTTATTCATTTGATCCGTTCTTATTACCGCTGTACTGCTTCTCCTTTCTCTCCCTGTGTTAGCCGCAGGAATCACCATACTTCTTACTGAC
>N_NAN_CS10012.seq
ATTGGTACCGCCCTTAGTCTACTTATCCGCGCTGAACTATCCCAACCCGGTACACTGCTCGGAGACGACCAAATCTACAATGTTATTGTTACTGCTCATGCATTTGTAATAATTTTCTTTATAGTTATGCCAATCCTCATTGGGGGATTTGGTAACTGGCTTGTCCCACTAATACTGGGCGCCCCAGACATGGCTTTCCCGCGTATAAATAATATAAGTTTTTGACTCCTTCCCCCATCATTTTTACTTCTCCTTGCCTCTTCAACTGTTGAGGCTGGTGTCGGAACTGGCTGAACTGTATACCCCCCCCTAGCAGGAAACCTGGCCCACGCAGGCCCCTCCGTTGATCTAGCAATTTTTTCCCTACACCTAGCTGGGGTGTCATCAATTTTAGGTGCCATTAACTTTATTACAACTATTCTTAATATGAAGCCGGCTGCACTAACACAGTATCAAACCCCTTTATTCATTTGATCCGTTCTTATTACCGCTGTACTGCTTCTCCTTTCTCTCCCTGTGTTAGCCGCAGGAATCACCATACTTCTTACTGAC
>N_NAN_CS10013.seq
ATTGGTACCGCCCTTAGTCTACTTATCCGCGCTGAACTATCCCAACCCGGTACACTGCTCGGAGACGACCAAATCTACAATGTTATTGTTACTGCTCATGCATTTGTAATAATTTTCTTTATAGTTATGCCAATCCTCATTGGGGGATTTGGTAACTGGCTTGTCCCACTAATACTGGGCGCCCCAGACATGGCTTTCCCGCGTATAAATAATATAAGTTTTTGACTCCTTCCCCCATCATTTTTACTTCTCCTTGCCTCTTCAACTGTTGAGGCTGGTGTCGGAACTGGCTGAACTGTATACCCCCCCCTAGCAGGAAACCTGGCCCACGCAGGCCCCTCCGTTGATCTAGCAATTTTTTCCCTACACCTAGCTGGGGTGTCATCAATTTTAGGTGCCATTAACTTTATTACAACTATTCTTAATATGAAGCCGGCTGCACTAACACAGTATCAAACCCCTTTATTCATTTGATCCGTTCTTATTACCGCTGTACTGCTTCTCCTTTCTCTCCCTGTGTTAGCCGCAGGAATCACCATACTTCTTACTGAC
>N_NAN_CS10014.seq
ATTGGTACCGCCCTTAGTCTACTTATCCGCGCTGAACTATCCCAACCCGGTACACTGCTCGGAGACGACCAAATCTACAATGTTATTGTTACTGCTCATGCATTTGTAATAATTTTCTTTATAGTTATGCCAATCCTCATTGGGGGATTTGGTAACTGGCTTGTCCCACTAATACTGGGCGCCCCAGACATGGCTTTCCCGCGTATAAATAATATAAGTTTTTGACTCCTTCCCCCATCATTTTTACTTCTCCTTGCCTCTTCAACTGTTGAGGCTGGTGTCGGAACTGGCTGAACTGTATACCCCCCCCTAGCAGGAAACCTGGCCCACGCAGGCCCCTCCGTTGATCTAGCAATTTTTTCCCTACACCTAGCTGGGGTGTCATCAATTTTAGGTGCCATTAACTTTATTACAACTATTCTTAATATGAAGCCGGCTGCACTAACACAGTATCAAACCCCTTTATTCATTTGATCCGTTCTTATTACCGCTGTACTGCTTCTCCTTTCTCTCCCTGTGTTAGCCGCAGGAATCACCATACTTCTTACTGAC
>N_NAN_CS10015.seq
ATTGGTACCGCCCTTAGTCTACTTATCCGCGCTGAACTATCCCAACCCGGTACACTGCTCGGAGACGACCAAATCTACAATGTTATTGTTACTGCTCATGCATTTGTAATAATTTTCTTTATAGTTATGCCAATCCTCATTGGGGGATTTGGTAACTGGCTTGTCCCACTAATACTGGGCGCCCCAGACATGGCTTTCCCGCGTATAAATAATATAAGTTTTTGACTCCTTCCCCCATCATTTTTACTTCTCCTTGCCTCTTCAACTGTTGAGGCTGGTGTCGGAACTGGCTGAACTGTATACCCCCCCCTAGCAGGAAACCTGGCCCACGCAGGCCCCTCCGTTGATCTAGCAATTTTTTCCCTACACCTAGCTGGGGTGTCATCAATTTTAGGTGCCATTAACTTTATTACAACTATTCTTAATATGAAGCCGGCTGCACTAACACAGTATCAAACCCCTTTATTCATTTGATCCGTTCTTATTACCGCTGTACTGCTTCTCCTTTCTCTCCCTGTGTTAGCCGCAGGAATCACCATACTTCTTACTGAC
>N_NAN_CS10016.seq
ATTGGTACCGCCCTTAGTCTACTTATCCGCGCTGAACTATCCCAACCCGGTACACTGCTCGGAGACGACCAAATCTACAATGTTATTGTTACTGCTCATGCATTTGTAATAATTTTCTTTATAGTTATGCCAATCCTCATTGGGGGATTTGGTAACTGGCTTGTCCCACTAATACTGGGCGCCCCAGACATGGCTTTCCCGCGTATAAATAATATAAGTTTTTGACTCCTTCCCCCATCATTTTTACTTCTCCTTGCCTCTTCAACTGTTGAGGCTGGTGTCGGAACTGGCTGAACTGTATACCCCCCCCTAGCAGGAAACCTGGCCCACGCAGGCCCCTCCGTTGATCTAGCAATTTTTTCCCTACACCTAGCTGGGGTGTCATCAATTTTAGGTGCCATTAACTTTATTACAACTATTCTTAATATGAAGCCGGCTGCACTAACACAGTATCAAACCCCTTTATTCATTTGATCCGTTCTTATTACCGCTGTACTGCTTCTCCTTTCTCTCCCTGTGTTAGCCGCAGGAATCACCATACTTCTTACTGAC
>N_NAN_CS10017.seq
ATTGGTACCGCCCTTAGTCTACTTATCCGCGCTGAACTATCCCAACCCGGTACACTGCTCGGAGACGACCAAATCTACAATGTTATTGTTACTGCTCATGCATTTGTAATAATTTTCTTTATAGTTATGCCAATCCTCATTGGGGGATTTGGTAACTGGCTTGTCCCACTAATACTGGGCGCCCCAGACATGGCTTTCCCGCGTATAAATAATATAAGTTTTTGACTCCTTCCCCCATCATTTTTACTTCTCCTTGCCTCTTCAACTGTTGAGGCTGGTGTCGGAACTGGCTGAACTGTATACCCCCCCCTAGCAGGAAACCTGGCCCACGCAGGCCCCTCCGTTGATCTAGCAATTTTTTCCCTACACCTAGCTGGGGTGTCATCAATTTTAGGTGCCATTAACTTTATTACAACTATTCTTAATATGAAGCCGGCTGCACTAACACAGTATCAAACCCCTTTATTCATTTGATCCGTTCTTATTACCGCTGTACTGCTTCTCCTTTCTCTCCCTGTGTTAGCCGCAGGAATCACCATACTTCTTACTGAC
>N_NAN_CS10018.seq
ATTGGTACCGCCCTTAGTCTACTTATCCGCGCTGAACTATCCCAACCCGGTACACTGCTCGGAGACGACCAAATCTACAATGTTATTGTTACTGCTCATGCATTTGTAATAATTTTCTTTATAGTTATGCCAATCCTCATTGGGGGATTTGGTAACTGGCTTGTCCCACTAATACTGGGCGCCCCAGACATGGCTTTCCCGCGTATAAATAATATAAGTTTTTGACTCCTTCCCCCATCATTTTTACTTCTCCTTGCCTCTTCAACTGTTGAGGCTGGTGTCGGAACTGGCTGAACTGTATACCCCCCCCTAGCAGGAAACCTGGCCCACGCAGGCCCCTCCGTTGATCTAGCAATTTTTTCCCTACACCTAGCTGGGGTGTCATCAATTTTAGGTGCCATTAACTTTATTACAACTATTCTTAATATGAAGCCGGCTGCACTAACACAGTATCAAACCCCTTTATTCATTTGATCCGTTCTTATTACCGCTGTACTGCTTCTCCTTTCTCTCCCTGTGTTAGCCGCAGGAATCACCATACTTCTTACTGAC
>N_NAN_CS10019.seq
ATTGGTACCGCCCTTAGTCTACTTATCCGCGCTGAACTATCCCAACCCGGTACACTGCTCGGAGACGACCAAATCTACAATGTTATTGTTACTGCTCATGCATTTGTAATAATTTTCTTTATAGTTATGCCAATCCTCATTGGGGGATTTGGTAACTGGCTTGTCCCACTAATACTGGGCGCCCCAGACATGGCTTTCCCGCGTATAAATAATATAAGTTTTTGACTCCTTCCCCCATCATTTTTACTTCTCCTTGCCTCTTCAACTGTTGAGGCTGGTGTCGGAACTGGCTGAACTGTATACCCCCCCCTAGCAGGAAACCTGGCCCACGCAGGCCCCTCCGTTGATCTAGCAATTTTTTCCCTACACCTAGCTGGGGTGTCATCAATTTTAGGTGCCATTAACTTTATTACAACTATTCTTAATATGAAGCCGGCTGCACTAACACAGTATCAAACCCCTTTATTCATTTGATCCGTTCTTATTACCGCTGTACTGCTTCTCCTTTCTCTCCCTGTGTTAGCCGCAGGAATCACCATACTTCTTACTGAC
>N_NAN_CS10020.seq
ATTGGTACCGCCCTTAGTCTACTTATCCGCGCTGAACTATCCCAACCCGGTACACTGCTCGGAGACGACCAAATCTACAATGTTATTGTTACTGCTCATGCATTTGTAATAATTTTCTTTATAGTTATGCCAATCCTCATTGGGGGATTTGGTAACTGGCTTGTCCCACTAATACTGGGCGCCCCAGACATGGCTTTCCCGCGTATAAATAATATAAGTTTTTGACTCCTTCCCCCATCATTTTTACTTCTCCTTGCCTCTTCAACTGTTGAGGCTGGTGTCGGAACTGGCTGAACTGTATACCCCCCCCTAGCAGGAAACCTGGCCCACGCAGGCCCCTCCGTTGATCTAGCAATTTTTTCCCTACACCTAGCTGGGGTGTCATCAATTTTAGGTGCCATTAACTTTATTACAACTATTCTTAATATGAAGCCGGCTGCACTAACACAGTATCAAACCCCTTTATTCATTTGATCCGTTCTTATTACCGCTGTACTGCTTCTCCTTTCTCTCCCTGTGTTAGCCGCAGGAATCACCATACTTCTTACTGAC
>N_NAN_CS10021.seq
ATTGGTACCGCCCTTAGTCTACTTATCCGCGCTGAACTATCCCAACCCGGTACACTGCTCGGAGACGACCAAATCTACAATGTTATTGTTACTGCTCATGCATTTGTAATAATTTTCTTTATAGTTATGCCAATCCTCATTGGGGGATTTGGTAACTGGCTTGTCCCACTAATACTGGGCGCCCCAGACATGGCTTTCCCGCGTATAAATAATATAAGTTTTTGACTCCTTCCCCCATCATTTTTACTTCTCCTTGCCTCTTCAACTGTTGAGGCTGGTGTCGGAACTGGCTGAACTGTATACCCCCCCCTAGCAGGAAACCTGGCCCACGCAGGCCCCTCCGTTGATCTAGCAATTTTTTCCCTACACCTAGCTGGGGTGTCATCAATTTTAGGTGCCATTAACTTTATTACAACTATTCTTAATATGAAGCCGGCTGCACTAACACAGTATCAAACCCCTTTATTCATTTGATCCGTTCTTATTACCGCTGTACTGCTTCTCCTTTCTCTCCCTGTGTTAGCCGCAGGAATCACCATACTTCTTACTGAC
>W_KCB_CS10022.seq
ATTGGCACCGCCCTTAGCCTGCTTATCCGCGCTGAACTATCCCAACCCGGCACCCTGCTCGGAGATGACCAAATCTACAACGTCATTGTTACCGCCCATGCATTTGTAATGATTTTCTTTATGGTCATACCGATCCTAATCGGGGGGTTTGGTAACTGACTTATCCCACTAATACTAGGAGCCCCAGATATAGCTTTCCCGCGTATAAATAATATAAGTTTTTGGCTCCTTCCCCCATCATTTTTACTACTCCTTGCCTCTTCAACTGTTGAGGCAGGCGTCGGAACTGGCTGAACTGTATATCCTCCCTTAGCAGGGAACTTAGCCCACGCGGGCCCCTCCGTTGACCTAGCAATTTTTTCCCTTCACCTAGCCGGGGTGTCATCAATTTTAGGCGCCATTAACTTTATTACAACCATTCTAAACATAAAGCCGGCTGCATTAACACAGTACCAAACCCCCTTATTCATTTGATCCGTTCTTATTACTGCTGTGTTGCTTCTTCTTTCTCTCCCTGTATTAGCCGCAGGAATTACTATACTTCTCACTGAC
>W_KCB_CS10023.seq
ATTGGCACCGCCCTTAGCCTGCTTATCCGCGCTGAACTATCCCAACCCGGCACCCTGCTCGGAGATGACCAAATCTACAACGTCATTGTTACCGCCCATGCATTTGTAATGATTTTCTTTATGGTCATACCGATCCTAATCGGGGGGTTTGGTAACTGACTTATCCCACTAATACTAGGAGCCCCAGATATAGCTTTCCCGCGTATAAATAATATAAGTTTTTGGCTCCTTCCCCCATCATTTTTACTACTCCTTGCCTCTTCAACTGTTGAGGCAGGCGTCGGAACTGGCTGAACTGTATATCCTCCCTTAGCAGGGAACTTAGCCCACGCGGGCCCCTCCGTTGACCTAGCAATTTTTTCCCTTCACCTAGCCGGGGTGTCATCAATTTTAGGCGCCATTAACTTTATTACAACCATTCTAAACATAAAGCCGGCTGCATTAACACAGTACCAAACCCCCTTATTCATTTGATCCGTTCTTATTACTGCTGTGTTGCTTCTTCTTTCTCTCCCTGTATTAGCCGCAGGAATTACTATACTTCTCACTGAC
>W_KCB_CS10024.seq
ATTGGCACCGCCCTTAGCCTGCTTATCCGCGCTGAACTATCCCAACCCGGCACCCTGCTCGGAGATGACCAAATCTACAACGTCATTGTTACCGCCCATGCATTTGTAATGATTTTCTTTATGGTCATACCGATCCTAATCGGGGGGTTTGGTAACTGACTTATCCCACTAATACTAGGAGCCCCAGATATAGCTTTCCCGCGTATAAATAATATAAGTTTTTGGCTCCTTCCCCCATCATTTTTACTACTCCTTGCCTCTTCAACTGTTGAGGCAGGCGTCGGAACTGGCTGAACTGTATATCCTCCCTTAGCAGGGAACTTAGCCCACGCGGGCCCCTCCGTTGACCTAGCAATTTTTTCCCTTCACCTAGCCGGGGTGTCATCAATTTTAGGCGCCATTAACTTTATTACAACCATTCTAAACATAAAGCCGGCTGCATTAACACAGTACCAAACCCCCTTATTCATTTGATCCGTTCTTATTACTGCTGTGTTGCTTCTTCTTTCTCTCCCTGTATTAGCCGCAGGAATTACTATACTTCTCACTGAC
>W_KCB_CS10025.seq
ATTGGCACCGCCCTTAGCCTGCTTATCCGCGCTGAACTATCCCAACCCGGCACCCTGCTCGGAGATGACCAAATCTACAACGTCATTGTTACCGCCCATGCATTTGTAATGATTTTCTTTATGGTCATACCGATCCTAATCGGGGGGTTTGGTAACTGACTTATCCCACTAATACTAGGAGCCCCAGATATAGCTTTCCCGCGTATAAATAATATAAGTTTTTGGCTCCTTCCCCCATCATTTTTACTACTCCTTGCCTCTTCAACTGTTGAGGCAGGCGTCGGAACTGGCTGAACTGTATATCCTCCCTTAGCAGGGAACTTAGCCCACGCGGGCCCCTCCGTTGACCTAGCAATTTTTTCCCTTCACCTAGCCGGGGTGTCATCAATTTTAGGCGCCATTAACTTTATTACAACCATTCTAAACATAAAGCCGGCTGCATTAACACAGTACCAAACCCCCTTATTCATTTGATCCGTTCTTATTACTGCTGTGTTGCTTCTTCTTTCTCTCCCTGTATTAGCCGCAGGAATTACTATACTTCTCACTGAC
>W_KCB_CS10026.seq
ATTGGCACCGCCCTTAGCCTGCTTATCCGCGCTGAACTATCCCAACCCGGCACCCTGCTCGGAGATGACCAAATCTACAACGTCATTGTTACCGCCCATGCATTTGTAATGATTTTCTTTATGGTCATACCGATCCTAATCGGGGGGTTTGGTAACTGACTTATCCCACTAATACTAGGAGCCCCAGATATAGCTTTCCCGCGTATAAATAATATAAGTTTTTGGCTCCTTCCCCCATCATTTTTACTACTCCTTGCCTCTTCAACTGTTGAGGCAGGCGTCGGAACTGGCTGAACTGTATATCCTCCCTTAGCAGGGAACTTAGCCCACGCGGGCCCCTCCGTTGACCTAGCAATTTTTTCCCTTCACCTAGCCGGGGTGTCATCAATTTTAGGCGCCATTAACTTTATTACAACCATTCTAAACATAAAGCCGGCTGCATTAACACAGTACCAAACCCCCTTATTCATTTGATCCGTTCTTATTACTGCTGTGTTGCTTCTTCTTTCTCTCCCTGTATTAGCCGCAGGAATTACTATACTTCTCACTGAC
>W_KCB_CS10027.seq
ATTGGCACCGCCCTTAGCCTGCTTATCCGCGCTGAACTATCCCAACCCGGCACCCTGCTCGGAGATGACCAAATCTACAACGTCATTGTTACCGCCCATGCATTTGTAATGATTTTCTTTATGGTCATACCGATCCTAATCGGGGGGTTTGGTAACTGACTTATCCCACTAATACTAGGAGCCCCAGATATAGCTTTCCCGCGTATAAATAATATAAGTTTTTGGCTCCTTCCCCCATCATTTTTACTACTCCTTGCCTCTTCAACTGTTGAGGCAGGCGTCGGAACTGGCTGAACTGTATATCCTCCCTTAGCAGGGAACTTAGCCCACGCGGGCCCCTCCGTTGACCTAGCAATTTTTTCCCTTCACCTAGCCGGGGTGTCATCAATTTTAGGCGCCATTAACTTTATTACAACCATTCTAAACATAAAGCCGGCTGCATTAACACAGTACCAAACCCCCTTATTCATTTGATCCGTTCTTATTACTGCTGTGTTGCTTCTTCTTTCTCTCCCTGTATTAGCCGCAGGAATTACTATACTTCTCACTGAC
>W_KCB_CS10028.seq
ATTGGCACCGCCCTTAGCCTGCTTATCCGCGCTGAACTATCCCAACCCGGCACCCTGCTCGGAGATGACCAAATCTACAACGTCATTGTTACCGCCCATGCATTTGTAATGATTTTCTTTATGGTCATACCGATCCTAATCGGGGGGTTTGGTAACTGACTTATCCCACTAATACTAGGAGCCCCAGATATAGCTTTCCCGCGTATAAATAATATAAGTTTTTGGCTCCTTCCCCCATCATTTTTACTACTCCTTGCCTCTTCAACTGTTGAGGCAGGCGTCGGAACTGGCTGAACTGTATATCCTCCCTTAGCAGGGAACTTAGCCCACGCGGGCCCCTCCGTTGACCTAGCAATTTTTTCCCTTCACCTAGCCGGGGTGTCATCAATTTTAGGCGCCATTAACTTTATTACAACCATTCTAAACATAAAGCCGGCTGCATTAACACAGTACCAAACCCCCTTATTCATTTGATCCGTTCTTATTACTGCTGTGTTGCTTCTTCTTTCTCTCCCTGTATTAGCCGCAGGAATTACTATACTTCTCACTGAC
>W_KCB_CS10029.seq
ATTGGCACCGCCCTTAGCCTGCTTATCCGCGCTGAACTATCCCAACCCGGCACCCTGCTCGGAGATGACCAAATCTACAACGTCATTGTTACCGCCCATGCATTTGTAATGATTTTCTTTATGGTCATACCGATCCTAATCGGGGGGTTTGGTAACTGACTTATCCCACTAATACTAGGAGCCCCAGATATAGCTTTCCCGCGTATAAATAATATAAGTTTTTGGCTCCTTCCCCCATCATTTTTACTACTCCTTGCCTCTTCAACTGTTGAGGCAGGCGTCGGAACTGGCTGAACTGTATATCCTCCCTTAGCAGGGAACTTAGCCCACGCGGGCCCCTCCGTTGACCTAGCAATTTTTTCCCTTCACCTAGCCGGGGTGTCATCAATTTTAGGCGCCATTAACTTTATTACAACCATTCTAAACATAAAGCCGGCTGCATTAACACAGTACCAAACCCCCTTATTCATTTGATCCGTTCTTATTACTGCTGTGTTGCTTCTTCTTTCTCTCCCTGTATTAGCCGCAGGAATTACTATACTTCTCACTGAC
>W_KCB_CS10030.seq
ATTGGCACCGCCCTTAGCCTGCTTATCCGCGCTGAACTATCCCAACCCGGCACCCTGCTCGGAGATGACCAAATCTACAACGTCATTGTTACCGCCCATGCATTTGTAATGATTTTCTTTATGGTCATACCGATCCTAATCGGGGGGTTTGGTAACTGACTTATCCCACTAATACTAGGAGCCCCAGATATAGCTTTCCCGCGTATAAATAATATAAGTTTTTGGCTCCTTCCCCCATCATTTTTACTACTCCTTGCCTCTTCAACTGTTGAGGCAGGCGTCGGAACTGGCTGAACTGTATATCCTCCCTTAGCAGGGAACTTAGCCCACGCGGGCCCCTCCGTTGACCTAGCAATTTTTTCCCTTCACCTAGCCGGGGTGTCATCAATTTTAGGCGCCATTAACTTTATTACAACCATTCTAAACATAAAGCCGGCTGCATTAACACAGTACCAAACCCCCTTATTCATTTGATCCGTTCTTATTACTGCTGTGTTGCTTCTTCTTTCTCTCCCTGTATTAGCCGCAGGAATTACTATACTTCTCACTGAC
>W_KCB_CS10031.seq
ATTGGCACCGCCCTTAGCCTGCTTATCCGCGCTGAACTATCCCAACCCGGCACCCTGCTCGGAGATGACCAAATCTACAACGTCATTGTTACCGCCCATGCATTTGTAATGATTTTCTTTATGGTCATACCGATCCTAATCGGGGGGTTTGGTAACTGACTTATCCCACTAATACTAGGAGCCCCAGATATAGCTTTCCCGCGTATAAATAATATAAGTTTTTGGCTCCTTCCCCCATCATTTTTACTACTCCTTGCCTCTTCAACTGTTGAGGCAGGCGTCGGAACTGGCTGAACTGTATATCCTCCCTTAGCAGGGAACTTAGCCCACGCGGGCCCCTCCGTTGACCTAGCAATTTTTTCCCTTCACCTAGCCGGGGTGTCATCAATTTTAGGCGCCATTAACTTTATTACAACCATTCTAAACATAAAGCCGGCTGCATTAACACAGTACCAAACCCCCTTATTCATTTGATCCGTTCTTATTACTGCTGTGTTGCTTCTTCTTTCTCTCCCTGTATTAGCCGCAGGAATTACTATACTTCTCACTGAC
>W_KCB_CS10032.seq
ATTGGCACTGCCCTTAGCCTGCTTATCCGCGCTGAACTATCCCAACCTGGCACCCTGCTCGGCGATGATCAAATCTATAATGTCATTGTTACTGCCCATGCATTTGTAATAATTTTCTTTATGGTTATGCCGATTCTTATTGGGGGATTTGGTAACTGACTTGTCCCACTAATACTTGGCGCCCCAGACATAGCTTTCCCACGCATAAATAATATAAGTTTTTGGCTCCTGCCTCCATCATTTCTCCTTCTTCTTGCCTCTTCGACTGTCGAGGCTGGTGTCGGAACTGGCTGAACTGTATATCCCCCTTTAGCAGGGAACCTGGCCCATGCAGGGCCATCAGTTGACCTAGCTATTTTCTCCCTTCACCTAGCTGGGGTGTCGTCAATTTTAGGCGCCATTAACTTTATTACAACCATTCTAAATATAAAGCCAGCAGCACTAACACAGTATCAAACCCCCTTATTCATTTGATCCGTTCTTATTACTGCTGTATTGCTTCTTCTTTCTCTCCCTGTATTGGCCGCAGGAATCACGATACTTCTCATTGAC
>W_KCB_CS10033.seq
ATTGGCACTGCCCTTAGCCTGCTTATCCGCGCTGAACTATCCCAACCTGGCACCCTGCTCGGCGATGATCAAATCTATAATGTCATTGTTACTGCCCATGCATTTGTAATAATTTTCTTTATGGTTATGCCGATTCTTATTGGGGGATTTGGTAACTGACTTGTCCCACTAATACTTGGCGCCCCAGACATAGCTTTCCCACGCATAAATAATATAAGTTTTTGGCTCCTGCCTCCATCATTTCTCCTTCTTCTTGCCTCTTCGACTGTCGAGGCTGGTGTCGGAACTGGCTGAACTGTATACCCCCCTTTAGCAGGGAACCTGGCCCATGCAGGGCCATCAGTTGACCTAGCTATTTTCTCCCTTCACCTAGCTGGGGTGTCGTCAATTTTAGGCGCCATTAACTTTATTACAACCATTCTAAATATAAAGCCAGCAGCACTAACACAGTATCAAACCCCCTTATTCATTTGATCCGTTCTTATTACTGCTGTATTGCTTCTTCTTTCTCTCCCTGTATTGGCCGCAGGAATCACGATACTTCTCACTGAC
>W_KCB_CS10034.seq
ATTGGCACTGCCCTTAGCCTGCTTATCCGCGCTGAACTATCCCAACCTGGCACCCTGCTCGGCGATGATCAAATCTATAATGTCATTGTTACTGCCCATGCATTTGTAATAATTTTCTTTATGGTTATGCCGATTCTTATTGGGGGATTTGGTAACTGACTTGTCCCACTAATACTTGGCGCCCCAGACATAGCTTTCCCACGCATAAATAATATAAGTTTTTGGCTCCTGCCTCCATCATTTCTCCTTCTTCTTGCCTCTTCGACTGTCGAGGCTGGTGTCGGAACTGGCTGAACTGTATACCCCCCTTTAGCAGGGAACCTGGCCCATGCAGGGCCATCAGTTGACCTAGCTATTTTCTCCCTTCACCTAGCTGGGGTGTCGTCAATTTTAGGCGCCATTAACTTTATTACAACCATTCTAAATATAAAGCCAGCAGCACTAACACAGTATCAAACCCCCTTATTCATTTGATCCGTTCTTATTACTGCTGTATTGCTTCTTCTTTCTCTCCCTGTATTGGCCGCAGGAATCACGATACTTCTCACTGAC
>W_KCB_CS10035.seq
ATTGGCACTGCCCTTAGCCTGCTTATCCGCGCTGAACTATCCCAACCTGGCACCCTGCTCGGCGATGATCAAATCTATAATGTCATTGTTACTGCCCATGCATTTGTAATAATTTTCTTTATGGTTATGCCGATTCTTATTGGGGGATTTGGTAACTGACTTGTCCCACTAATACTTGGCGCCCCAGACATAGCTTTCCCACGCATAAATAATATAAGTTTTTGGCTCCTGCCTCCATCATTTCTCCTTCTTCTTGCCTCTTCGACTGTCGAGGCTGGTGTCGGAACTGGCTGAACTGTATACCCCCCTTTAGCAGGGAACCTGGCCCATGCAGGGCCATCAGTTGACCTAGCTATTTTCTCCCTTCACCTAGCTGGGGTGTCGTCAATTTTAGGCGCCATTAACTTTATTACAACCATTCTAAATATAAAGCCAGCAGCACTAACACAGTATCAAACCCCCTTATTCATTTGATCCGTTCTTATTACTGCTGTATTGCTTCTTCTTTCTCTCCCTGTATTGGCCGCAGGAATCACGATACTTCTCACTGAC
>W_KCB_CS10036.seq
ATTGGCACTGCCCTTAGCCTGCTTATCCGCGCTGAACTATCCCAACCTGGCACCCTGCTCGGCGATGATCAAATCTATAATGTCATTGTTACTGCCCATGCATTTGTAATAATTTTCTTTATGGTTATGCCGATTCTTATTGGGGGATTTGGTAACTGACTTGTCCCACTAATACTTGGCGCCCCAGACATAGCTTTCCCACGCATAAATAATATAAGTTTTTGGCTCCTGCCTCCATCATTTCTCCTTCTTCTTGCCTCTTCGACTGTCGAGGCTGGTGTCGGAACTGGCTGAACTGTATACCCCCCTTTAGCAGGGAACCTGGCCCATGCAGGGCCATCAGTTGACCTAGCTATTTTCTCCCTTCACCTAGCTGGGGTGTCGTCAATTTTAGGCGCCATTAACTTTATTACAACCATTCTAAATATAAAGCCAGCAGCACTAACACAGTATCAAACCCCCTTATTCATTTGATCCGTTCTTATTACTGCTGTATTGCTTCTTCTTTCTCTCCCTGTATTGGCCGCAGGAATCACGATACTTCTCACTGAC
>W_KCB_CS10037.seq
ATTGGCACTGCCCTTAGCCTGCTTATCCGCGCTGAACTATCCCAACCTGGCACCCTGCTCGGCGATGATCAAATCTATAATGTCATTGTTACTGCCCATGCATTTGTAATAATTTTCTTTATGGTTATGCCGATTCTTATTGGGGGATTTGGTAACTGACTTGTCCCACTAATACTTGGCGCCCCAGACATAGCTTTCCCACGCATAAATAATATAAGTTTTTGGCTCCTGCCTCCATCATTTCTCCTTCTTCTTGCCTCTTCGACTGTCGAGGCTGGTGTCGGAACTGGCTGAACTGTATACCCCCCTTTAGCAGGGAACCTGGCCCATGCAGGGCCATCAGTTGACCTAGCTATTTTCTCCCTTCACCTAGCTGGGGTGTCGTCAATTTTAGGCGCCATTAACTTTATTACAACCATTCTAAATATAAAGCCAGCAGCACTAACACAGTATCAAACCCCCTTATTCATTTGATCCGTTCTTATTACTGCTGTATTGCTTCTTCTTTCTCTCCCTGTATTGGCCGCAGGAATCACGATACTTCTCACTGAC
>W_KCB_CS10038.seq
ATTGGCACTGCCCTTAGCCTGCTTATCCGCGCTGAACTATCCCAACCTGGCACCCTGCTCGGCGATGATCAAATCTATAATGTCATTGTTACTGCCCATGCATTTGTAATAATTTTCTTTATGGTTATGCCGATTCTTATTGGGGGATTTGGTAACTGACTTGTCCCACTAATACTTGGCGCCCCAGACATAGCTTTCCCACGCATAAATAATATAAGTTTTTGGCTCCTGCCTCCATCATTTCTCCTTCTTCTTGCCTCTTCGACTGTCGAGGCTGGTGTCGGAACTGGCTGAACTGTATACCCCCCTTTAGCAGGGAACCTGGCCCATGCAGGGCCATCAGTTGACCTAGCTATTTTCTCCCTTCACCTAGCTGGGGTGTCGTCAATTTTAGGCGCCATTAACTTTATTACAACCATTCTAAATATAAAGCCAGCAGCACTAACACAGTATCAAACCCCCTTATTCATTTGATCCGTTCTTATTACTGCTGTATTGCTTCTTCTTTCTCTCCCTGTATTGGCCGCAGGAATCACGATACTTCTCACTGAC
>W_KCB_CS10039.seq
ATTGGCACTGCCCTTAGCCTGCTTATCCGCGCTGAACTATCCCAACCTGGCACCCTGCTCGGCGATGATCAAATCTATAATGTCATTGTTACTGCCCATGCATTTGTAATAATTTTCTTTATGGTTATGCCGATTCTTATTGGGGGATTTGGTAACTGACTTGTCCCACTAATACTTGGCGCCCCAGACATAGCTTTCCCACGCATAAATAATATAAGTTTTTGGCTCCTGCCTCCATCATTTCTCCTTCTTCTTGCCTCTTCGACTGTCGAGGCTGGTGTCGGAACTGGCTGAACTGTATACCCCCCTTTAGCAGGGAACCTGGCCCATGCAGGGCCATCAGTTGACCTAGCTATTTTCTCCCTTCACCTAGCTGGGGTGTCGTCAATTTTAGGCGCCATTAACTTTATTACAACCATTCTAAATATAAAGCCAGCAGCACTAACACAGTATCAAACCCCCTTATTCATTTGATCCGTTCTTATTACTGCTGTATTGCTTCTTCTTTCTCTCCCTGTATTGGCCGCAGGAATCACGATACTTCTCACTGAC
>W_KCB_CS10040.seq
ATTGGCACTGCCCTTAGCCTGCTTATCCGCGCTGAACTATCCCAACCTGGCACCCTGCTCGGCGATGATCAAATCTATAATGTCATTGTTACTGCCCATGCATTTGTAATAATTTTCTTTATGGTTATGCCGATTCTTATTGGGGGATTTGGTAACTGACTTGTCCCACTAATACTTGGCGCCCCAGACATAGCTTTCCCACGCATAAATAATATAAGTTTTTGGCTCCTGCCTCCATCATTTCTCCTTCTTCTTGCCTCTTCGACTGTCGAGGCTGGTGTCGGAACTGGCTGAACTGTATACCCCCCTTTAGCAGGGAACCTGGCCCATGCAGGGCCATCAGTTGACCTAGCTATTTTCTCCCTTCACCTAGCTGGGGTGTCGTCAATTTTAGGCGCCATTAACTTTATTACAACCATTCTAAATATAAAGCCAGCAGCACTAACACAGTATCAAACCCCCTTATTCATTTGATCCGTTCTTATTACTGCTGTATTGCTTCTTCTTTCTCTCCCTGTATTGGCCGCAGGAATCACGATACTTCTCACTGAC
>W_KCB_CS10041.seq
ATTGGCACTGCCCTTAGCCTGCTTATCCGCGCTGAACTATCCCAACCTGGCACCCTGCTCGGCGATGATCAAATCTATAATGTCATTGTTACTGCCCATGCATTTGTAATAATTTTCTTTATGGTTATGCCGATTCTTATTGGGGGATTTGGTAACTGACTTGTCCCACTAATACTTGGCGCCCCAGACATAGCTTTCCCACGCATAAATAATATAAGTTTTTGGCTCCTGCCTCCATCATTTCTCCTTCTTCTTGCCTCTTCGACTGTCGAGGCTGGTGTCGGAACTGGCTGAACTGTATACCCCCCTTTAGCAGGGAACCTGGCCCATGCAGGGCCATCAGTTGACCTAGCTATTTTCTCCCTTCACCTAGCTGGGGTGTCGTCAATTTTAGGCGCCATTAACTTTATTACAACCATTCTAAATATAAAGCCAGCAGCACTAACACAGTATCAAACCCCCTTATTCATTTGATCCGTTCTTATTACTGCTGTATTGCTTCTTCTTTCTCTCCCTGTATTGGCCGCAGGAATCACGATACTTCTCACTGAC
>NE_LPR_CS10042.seq
ATTGGCACTGCCCTTAGCCTGCTTATCCGCGCTGAACTATCCCAACCTGGCACCCTGCTCGGCGATGATCAAATCTATAATGTCATTGTTACTGCCCATGCATTTGTAATAATTTTCTTTATGGTAATGCCGATTCTTATTGGGGGATTTGGTAACTGACTTGTCCCACTAATACTTGGCGCCCCAGATATAGCTTTCCCACGCATAAATAATATAAGTTTTTGGCTCCTGCCTCCATCATTTCTCCTTCTTCTTGCCTCTTCGACTGTCGAGGCTGGTGTCGGAACTGGCTGAACTGTATATCCCCCTTTAGCAGGGAACCTGGCCCATGCAGGGCCATCAGTTGACCTAGCTATTTTCTCCCTTCACCTAGCTGGGGTGTCGTCAATTTTAGGCGCCATTAACTTTATTACAACCATTCTAAATATAAAGCCAGCAGCACTAACACAGTATCAAACCCCCTTATTCATTTGATCCGTTCTTATTACTGCTGTATTGCTTCTTCTTTCTCTCCCTGTATTAGCCGCAGGAATCACGATACTTCTCACTGAC
>NE_LPR_CS10043.seq
ATTGGCACTGCCCTTAGCCTGCTTATCCGCGCTGAACTATCCCAACCTGGCACCCTGCTCGGCGATGATCAAATCTATAATGTCATTGTTACTGCCCATGCATTTGTAATAATTTTCTTTATGGTAATGCCGATTCTTATTGGGGGATTTGGTAACTGACTTGTCCCACTAATACTTGGCGCCCCAGATATAGCTTTCCCACGCATAAATAATATAAGTTTTTGGCTCCTGCCTCCATCATTTCTCCTTCTTCTTGCCTCTTCGACTGTCGAGGCTGGTGTCGGAACTGGCTGAACTGTATATCCCCCTTTAGCAGGGAACCTGGCCCATGCAGGGCCATCAGTTGACCTAGCTATTTTCTCCCTTCACCTAGCTGGGGTGTCGTCAATTTTAGGCGCCATTAACTTTATTACAACCATTCTAAATATAAAGCCAGCAGCACTAACACAGTATCAAACCCCCTTATTCATTTGATCCGTTCTTATTACTGCTGTATTGCTTCTTCTTTCTCTCCCTGTATTAGCCGCAGGAATCACGATACTTCTCACTGAC
>NE_LPR_CS10044.seq
ATTGGCACTGCCCTTAGCCTGCTTATCCGCGCTGAACTATCCCAACCTGGCACCCTGCTCGGCGATGATCAAATCTATAATGTCATTGTTACTGCCCATGCATTTGTAATAATTTTCTTTATGGTAATGCCGATTCTTATTGGGGGATTTGGTAACTGACTTGTCCCACTAATACTTGGCGCCCCAGATATAGCTTTCCCACGCATAAATAATATAAGTTTTTGGCTCCTGCCTCCATCATTTCTCCTTCTTCTTGCCTCTTCGACTGTCGAGGCTGGTGTCGGAACTGGCTGAACTGTATATCCCCCTTTAGCAGGGAACCTGGCCCATGCAGGGCCATCAGTTGACCTAGCTATTTTCTCCCTTCACCTAGCTGGGGTGTCGTCAATTTTAGGCGCCATTAACTTTATTACAACCATTCTAAATATAAAGCCAGCAGCACTAACACAGTATCAAACCCCCTTATTCATTTGATCCGTTCTTATTACTGCTGTATTGCTTCTTCTTTCTCTCCCTGTATTAGCCGCAGGAATCACGATACTTCTCACTGAC
>NE_LPR_CS10045.seq
ATTGGCACTGCCCTTAGCCTGCTTATCCGCGCTGAACTATCCCAACCTGGCACCCTGCTCGGCGATGATCAAATCTATAATGTCATTGTTACTGCCCATGCATTTGTAATAATTTTCTTTATGGTAATGCCGATTCTTATTGGGGGATTTGGTAACTGACTTGTCCCACTAATACTTGGCGCCCCAGATATAGCTTTCCCACGCATAAATAATATAAGTTTTTGGCTCCTGCCTCCATCATTTCTCCTTCTTCTTGCCTCTTCGACTGTCGAGGCTGGTGTCGGAACTGGCTGAACTGTATATCCCCCTTTAGCAGGGAACCTGGCCCATGCAGGGCCATCAGTTGACCTAGCTATTTTCTCCCTTCACCTAGCTGGGGTGTCGTCAATTTTAGGCGCCATTAACTTTATTACAACCATTCTAAATATAAAGCCAGCAGCACTAACACAGTATCAAACCCCCTTATTCATTTGATCCGTTCTTATTACTGCTGTATTGCTTCTTCTTTCTCTCCCTGTATTAGCCGCAGGAATCACGATACTTCTCACTGAC
>NE_LPR_CS10046.seq
ATTGGCACTGCCCTTAGCCTGCTTATCCGCGCTGAACTATCCCAACCTGGCACCCTGCTCGGCGATGATCAAATCTATAATGTCATTGTTACTGCCCATGCATTTGTAATAATTTTCTTTATGGTAATGCCGATTCTTATTGGGGGATTTGGTAACTGACTTGTCCCACTAATACTTGGCGCCCCAGATATAGCTTTCCCACGCATAAATAATATAAGTTTTTGGCTCCTGCCTCCATCATTTCTCCTTCTTCTTGCCTCTTCGACTGTCGAGGCTGGTGTCGGAACTGGCTGAACTGTATATCCCCCTTTAGCAGGGAACCTGGCCCATGCAGGGCCATCAGTTGACCTAGCTATTTTCTCCCTTCACCTAGCTGGGGTGTCGTCAATTTTAGGCGCCATTAACTTTATTACAACCATTCTAAATATAAAGCCAGCAGCACTAACACAGTATCAAACCCCCTTATTCATTTGATCCGTTCTTATTACTGCTGTATTGCTTCTTCTTTCTCTCCCTGTATTAGCCGCAGGAATCACGATACTTCTCACTGAC
>NE_LPR_CS10047.seq
ATTGGCACTGCCCTTAGCCTGCTTATCCGCGCTGAACTATCCCAACCTGGCACCCTGCTCGGCGATGATCAAATCTATAATGTCATTGTTACTGCCCATGCATTTGTAATAATTTTCTTTATGGTAATGCCGATTCTTATTGGGGGATTTGGTAACTGACTTGTCCCACTAATACTTGGCGCCCCAGATATAGCTTTCCCACGCATAAATAATATAAGTTTTTGGCTCCTGCCTCCATCATTTCTCCTTCTTCTTGCCTCTTCGACTGTCGAGGCTGGTGTCGGAACTGGCTGAACTGTATATCCCCCTTTAGCAGGGAACCTGGCCCATGCAGGGCCATCAGTTGACCTAGCTATTTTCTCCCTTCACCTAGCTGGGGTGTCGTCAATTTTAGGCGCCATTAACTTTATTACAACCATTCTAAATATAAAGCCAGCAGCACTAACACAGTATCAAACCCCCTTATTCATTTGATCCGTTCTTATTACTGCTGTATTGCTTCTTCTTTCTCTCCCTGTATTAGCCGCAGGAATCACGATACTTCTCACTGAC
>NE_LPR_CS10048.seq
ATTGGCACTGCCCTTAGCCTGCTTATCCGCGCTGAACTATCCCAACCTGGCACCCTGCTCGGCGATGATCAAATCTATAATGTCATTGTTACTGCCCATGCATTTGTAATAATTTTCTTTATGGTAATGCCGATTCTTATTGGGGGATTTGGTAACTGACTTGTCCCACTAATACTTGGCGCCCCAGATATAGCTTTCCCACGCATAAATAATATAAGTTTTTGGCTCCTGCCTCCATCATTTCTCCTTCTTCTTGCCTCTTCGACTGTCGAGGCTGGTGTCGGAACTGGCTGAACTGTATATCCCCCTTTAGCAGGGAACCTGGCCCATGCAGGGCCATCAGTTGACCTAGCTATTTTCTCCCTTCACCTAGCTGGGGTGTCGTCAATTTTAGGCGCCATTAACTTTATTACAACCATTCTAAATATAAAGCCAGCAGCACTAACACAGTATCAAACCCCCTTATTCATTTGATCCGTTCTTATTACTGCTGTATTGCTTCTTCTTTCTCTCCCTGTATTAGCCGCAGGAATCACGATACTTCTCACTGAC
>NE_LPR_CS10049.seq
ATTGGCACTGCCCTTAGCCTGCTTATCCGCGCTGAACTATCCCAACCTGGCACCCTGCTCGGCGATGATCAAATCTATAATGTCATTGTTACTGCCCATGCATTTGTAATAATTTTCTTTATGGTAATGCCGATTCTTATTGGGGGATTTGGTAACTGACTTGTCCCACTAATACTTGGCGCCCCAGATATAGCTTTCCCACGCATAAATAATATAAGTTTTTGGCTCCTGCCTCCATCATTTCTCCTTCTTCTTGCCTCTTCGACTGTCGAGGCTGGTGTCGGAACTGGCTGAACTGTATATCCCCCTTTAGCAGGGAACCTGGCCCATGCAGGGCCATCAGTTGACCTAGCTATTTTCTCCCTTCACCTAGCTGGGGTGTCGTCAATTTTAGGCGCCATTAACTTTATTACAACCATTCTAAATATAAAGCCAGCAGCACTAACACAGTATCAAACCCCCTTATTCATTTGATCCGTTCTTATTACTGCTGTATTGCTTCTTCTTTCTCTCCCTGTATTAGCCGCAGGAATCACGATACTTCTCACTGAC
>NE_LPR_CS10050.seq
ATTGGCACTGCCCTTAGCCTGCTTATCCGCGCTGAACTATCCCAACCTGGCACCCTGCTCGGCGATGATCAAATCTATAATGTCATTGTTACTGCCCATGCATTTGTAATAATTTTCTTTATGGTAATGCCGATTCTTATTGGGGGATTTGGTAACTGACTTGTCCCACTAATACTTGGCGCCCCAGATATAGCTTTCCCACGCATAAATAATATAAGTTTTTGGCTCCTGCCTCCATCATTTCTCCTTCTTCTTGCCTCTTCGACTGTCGAGGCTGGTGTCGGAACTGGCTGAACTGTATATCCCCCTTTAGCAGGGAACCTGGCCCATGCAGGGCCATCAGTTGACCTAGCTATTTTCTCCCTTCACCTAGCTGGGGTGTCGTCAATTTTAGGCGCCATTAACTTTATTACAACCATTCTAAATATAAAGCCAGCAGCACTAACACAGTATCAAACCCCCTTATTCATTTGATCCGTTCTTATTACTGCTGTATTGCTTCTTCTTTCTCTCCCTGTATTAGCCGCAGGAATCACGATACTTCTCACTGAC
>NE_LPR_CS10051.seq
ATTGGCACTGCCCTTAGCCTGCTTATCCGCGCTGAACTATCCCAACCTGGCACCCTGCTCGGCGATGATCAAATCTATAATGTCATTGTTACTGCCCATGCATTTGTAATAATTTTCTTTATGGTAATGCCGATTCTTATTGGGGGATTTGGTAACTGACTTGTCCCACTAATACTTGGCGCCCCAGATATAGCTTTCCCACGCATAAATAATATAAGTTTTTGGCTCCTGCCTCCATCATTTCTCCTTCTTCTTGCCTCTTCGACTGTCGAGGCTGGTGTCGGAACTGGCTGAACTGTATATCCCCCTTTAGCAGGGAACCTGGCCCATGCAGGGCCATCAGTTGACCTAGCTATTTTCTCCCTTCACCTAGCTGGGGTGTCGTCAATTTTAGGCGCCATTAACTTTATTACAACCATTCTAAATATAAAGCCAGCAGCACTAACACAGTATCAAACCCCCTTATTCATTTGATCCGTTCTTATTACTGCTGTATTGCTTCTTCTTTCTCTCCCTGTATTAGCCGCAGGAATCACGATACTTCTCACTGAC
>NE_LPR_CS10052.seq
ATTGGCACTGCCCTTAGCCTGCTTATCCGCGCTGAACTATCCCAACCTGGCACCCTGCTCGGCGATGATCAAATCTATAATGTCATTGTTACTGCCCATGCATTTGTAATAATTTTCTTTATGGTAATGCCGATTCTTATTGGGGGATTTGGTAACTGACTTGTCCCACTAATACTTGGCGCCCCAGATATAGCTTTCCCACGCATAAATAATATAAGTTTTTGGCTCCTGCCTCCATCATTTCTCCTTCTTCTTGCCTCTTCGACTGTCGAGGCTGGTGTCGGAACTGGCTGAACTGTATATCCCCCTTTAGCAGGGAACCTGGCCCATGCAGGGCCATCAGTTGACCTAGCTATTTTCTCCCTTCACCTAGCTGGGGTGTCGTCAATTTTAGGCGCCATTAACTTTATTACAACCATTCTAAATATAAAGCCAGCAGCACTAACACAGTATCAAACCCCCTTATTCATTTGATCCGTTCTTATTACTGCTGTATTGCTTCTTCTTTCTCTCCCTGTATTAGCCGCAGGAATCACGATACTTCTCACTGAC
>NE_NRS_CS10053.seq
ATTGGCACTGCCCTTAGCCTGCTTATCCGCGCTGAACTATCCCAACCTGGCACCCTGCTCGGCGATGATCAAATCTATAATGTCATTGTTACTGCCCATGCATTTGTAATAATTTTCTTTATGGTTATGCCAATTCTTATTGGGGGCTTTGGTAACTGACTTGTCCCACTAATACTTGGCGCCCCAGACATAGCTTTCCCACGTATAAATAATATAAGTTTTTGGCTCCTGCCTCCATCATTTCTCCTTCTTCTTGCCTCTTCAACTGTCGAGGCTGGTGTCGGGACTGGCTGAACTGTATATCCCCCTTTAGCAGGGAACCTGGCCCATGCAGGGCCATCAGTTGACCTAGCTATTTTTTCCCTTCACCTAGCTGGGGTGTCGTCAATTTTAGGCGCCATTAACTTTATTACAACCATTCTAAATATAAAGCCAGCGGCACTAACACAGTATCAAACCCCCTTATTCATTTGATCTGTTCTTATTACTGCTGTATTGCTTCTTCTTTCTCTTCCTGTATTAGCCGCAGGAATCACGATACTTCTCACTGAC
>NE_NRS_CS10054.seq
ATTGGCACTGCCCTTAGCCTGCTTATCCGCGCTGAACTATCCCAACCTGGCACCCTGCTCGGCGATGATCAAATCTATAATGTCATTGTTACTGCCCATGCATTTGTAATAATTTTCTTTATGGTTATGCCAATTCTTATTGGGGGCTTTGGTAACTGACTTGTCCCACTAATACTTGGCGCCCCAGACATAGCTTTCCCACGTATAAATAATATAAGTTTTTGGCTCCTGCCTCCATCATTTCTCCTTCTTCTTGCCTCTTCAACTGTCGAGGCTGGTGTCGGGACTGGCTGAACTGTATATCCCCCTTTAGCAGGGAACCTGGCCCATGCAGGGCCATCAGTTGACCTAGCTATTTTTTCCCTTCACCTAGCTGGGGTGTCGTCAATTTTAGGCGCCATTAACTTTATTACAACCATTCTAAATATAAAGCCAGCGGCACTAACACAGTATCAAACCCCCTTATTCATTTGATCTGTTCTTATTACTGCTGTATTGCTTCTTCTTTCTCTTCCTGTATTAGCCGCAGGAATCACGATACTTCTCACTGAC
>NE_NRS_CS10055.seq
ATTGGCACTGCCCTTAGCCTGCTTATCCGCGCTGAACTATCCCAACCTGGCACCCTGCTCGGCGATGATCAAATCTATAATGTCATTGTTACTGCCCATGCATTTGTAATAATTTTCTTTATGGTTATGCCAATTCTTATTGGGGGCTTTGGTAACTGACTTGTCCCACTAATACTTGGCGCCCCAGACATAGCTTTCCCACGTATAAATAATATAAGTTTTTGGCTCCTGCCTCCATCATTTCTCCTTCTTCTTGCCTCTTCAACTGTCGAGGCTGGTGTCGGGACTGGCTGAACTGTATATCCCCCTTTAGCAGGGAACCTGGCCCATGCAGGGCCATCAGTTGACCTAGCTATTTTTTCCCTTCACCTAGCTGGGGTGTCGTCAATTTTAGGCGCCATTAACTTTATTACAACCATTCTAAATATAAAGCCAGCGGCACTAACACAGTATCAAACCCCCTTATTCATTTGATCTGTTCTTATTACTGCTGTATTGCTTCTTCTTTCTCTTCCTGTATTAGCCGCAGGAATCACGATACTTCTCACTGAC
>NE_NRS_CS10056.seq
ATTGGCACTGCCCTTAGCCTGCTTATCCGCGCTGAACTATCCCAACCTGGCACCCTGCTCGGCGATGATCAAATCTATAATGTCATTGTTACTGCCCATGCATTTGTAATAATTTTCTTTATGGTTATGCCAATTCTTATTGGGGGCTTTGGTAACTGACTTGTCCCACTAATACTTGGCGCCCCAGACATAGCTTTCCCACGTATAAATAATATAAGTTTTTGGCTCCTGCCTCCATCATTTCTCCTTCTTCTTGCCTCTTCAACTGTCGAGGCTGGTGTCGGGACTGGCTGAACTGTATATCCCCCTTTAGCAGGGAACCTGGCCCATGCAGGGCCATCAGTTGACCTAGCTATTTTTTCCCTTCACCTAGCTGGGGTGTCGTCAATTTTAGGCGCCATTAACTTTATTACAACCATTCTAAATATAAAGCCAGCGGCACTAACACAGTATCAAACCCCCTTATTCATTTGATCTGTTCTTATTACTGCTGTATTGCTTCTTCTTTCTCTTCCTGTATTAGCCGCAGGAATCACGATACTTCTCACTGAC
>NE_NRS_CS10057.seq
ATTGGCACTGCCCTTAGCCTGCTTATCCGCGCTGAACTATCCCAACCTGGCACCCTGCTCGGCGATGATCAAATCTATAATGTCATTGTTACTGCCCATGCATTTGTAATAATTTTCTTTATGGTTATGCCAATTCTTATTGGGGGCTTTGGTAACTGACTTGTCCCACTAATACTTGGCGCCCCAGACATAGCTTTCCCACGTATAAATAATATAAGTTTTTGGCTCCTGCCTCCATCATTTCTCCTTCTTCTTGCCTCTTCAACTGTCGAGGCTGGTGTCGGGACTGGCTGAACTGTATATCCCCCTTTAGCAGGGAACCTGGCCCATGCAGGGCCATCAGTTGACCTAGCTATTTTTTCCCTTCACCTAGCTGGGGTGTCGTCAATTTTAGGCGCCATTAACTTTATTACAACCATTCTAAATATAAAGCCAGCGGCACTAACACAGTATCAAACCCCCTTATTCATTTGATCTGTTCTTATTACTGCTGTATTGCTTCTTCTTTCTCTTCCTGTATTAGCCGCAGGAATCACGATACTTCTCACTGAC
>NE_NRS_CS10058.seq
ATTGGCACTGCCCTTAGCCTGCTTATCCGCGCTGAACTATCCCAACCTGGCACCCTGCTCGGCGATGATCAAATCTATAATGTCATTGTTACTGCCCATGCATTTGTAATAATTTTCTTTATGGTTATGCCAATTCTTATTGGGGGCTTTGGTAACTGACTTGTCCCACTAATACTTGGCGCCCCAGACATAGCTTTCCCACGTATAAATAATATAAGTTTTTGGCTCCTGCCTCCATCATTTCTCCTTCTTCTTGCCTCTTCAACTGTCGAGGCTGGTGTCGGGACTGGCTGAACTGTATATCCCCCTTTAGCAGGGAACCTGGCCCATGCAGGGCCATCAGTTGACCTAGCTATTTTTTCCCTTCACCTAGCTGGGGTGTCGTCAATTTTAGGCGCCATTAACTTTATTACAACCATTCTAAATATAAAGCCAGCGGCACTAACACAGTATCAAACCCCCTTATTCATTTGATCTGTTCTTATTACTGCTGTATTGCTTCTTCTTTCTCTTCCTGTATTAGCCGCAGGAATCACGATACTTCTCACTGAC
>NE_NRS_CS10059.seq
ATTGGCACTGCCCTTAGCCTGCTTATCCGCGCTGAACTATCCCAACCTGGCACCCTGCTCGGCGATGATCAAATCTATAATGTCATTGTTACTGCCCATGCATTTGTAATAATTTTCTTTATGGTTATGCCAATTCTTATTGGGGGCTTTGGTAACTGACTTGTCCCACTAATACTTGGCGCCCCAGACATAGCTTTCCCACGTATAAATAATATAAGTTTTTGGCTCCTGCCTCCATCATTTCTCCTTCTTCTTGCCTCTTCAACTGTCGAGGCTGGTGTCGGGACTGGCTGAACTGTATATCCCCCTTTAGCAGGGAACCTGGCCCATGCAGGGCCATCAGTTGACCTAGCTATTTTTTCCCTTCACCTAGCTGGGGTATCGTCAATTTTAGGCGCCATTAACTTTATTACAACCATTCTAAATATAAAGCCAGCGGCACTAACACAGTATCAAACCCCCTTATTCATTTGATCTGTTCTTATTACTGCTGTATTGCTTCTTCTTTCTCTTCCTGTATTAGCCGCAGGAATCACGATACTTCTCACTGAC
>NE_NRS_CS10060.seq
ATTGGCACTGCCCTTAGCCTGCTTATCCGCGCTGAACTATCCCAACCTGGCACCCTGCTCGGCGATGATCAAATCTATAATGTCATTGTTACTGCCCATGCATTTGTAATAATTTTCTTTATGGTTATGCCAATTCTTATTGGGGGCTTTGGTAACTGACTTGTCCCACTAATACTTGGCGCCCCAGACATAGCTTTCCCACGTATAAATAATATAAGTTTTTGGCTCCTGCCTCCATCATTTCTCCTTCTTCTTGCCTCTTCAACTGTCGAGGCTGGTGTCGGGACTGGCTGAACTGTATATCCCCCTTTAGCAGGGAACCTGGCCCATGCAGGGCCATCAGTTGACCTAGCTATTTTTTCCCTTCACCTAGCTGGGGTATCGTCAATTTTAGGCGCCATTAACTTTATTACAACCATTCTAAATATAAAGCCAGCGGCACTAACACAGTATCAAACCCCCTTATTCATTTGATCTGTTCTTATTACTGCTGTATTGCTTCTTCTTTCTCTTCCTGTATTAGCCGCAGGAATCACGATACTTCTCACTGAC
>NE_NRS_CS10061.seq
ATTGGCACTGCCCTTAGCCTGCTTATCCGCGCTGAACTATCCCAACCTGGCACCCTGCTCGGCGATGATCAAATCTATAATGTCATTGTTACTGCCCATGCATTTGTAATAATTTTCTTTATGGTTATGCCAATTCTTATTGGGGGCTTTGGTAACTGACTTGTCCCACTAATACTTGGCGCCCCAGACATAGCTTTCCCACGTATAAATAATATAAGTTTTTGGCTCCTGCCTCCATCATTTCTCCTTCTTCTTGCCTCTTCAACTGTCGAGGCTGGTGTCGGGACTGGCTGAACTGTATATCCCCCTTTAGCAGGGAACCTGGCCCATGCAGGGCCATCAGTTGACCTAGCTATTTTTTCCCTTCACCTAGCTGGGGTATCGTCAATTTTAGGCGCCATTAACTTTATTACAACCATTCTAAATATAAAGCCAGCGGCACTAACACAGTATCAAACCCCCTTATTCATTTGATCTGTTCTTATTACTGCTGTATTGCTTCTTCTTTCTCTTCCTGTATTAGCCGCAGGAATCACGATACTTCTCACTGAC
>NE_NRS_CS10062.seq
ATTGGCACTGCCCTTAGCCTGCTTATCCGCGCTGAACTATCCCAACCTGGCACCCTGCTCGGCGATGATCAAATCTATAATGTCATTGTTACTGCCCATGCATTTGTAATAATTTTCTTTATGGTTATGCCAATTCTTATTGGGGGCTTTGGTAACTGACTTGTCCCACTAATACTTGGCGCCCCAGACATAGCTTTCCCACGTATAAATAATATAAGTTTTTGGCTCCTGCCTCCATCATTTCTCCTTCTTCTTGCCTCTTCAACTGTCGAGGCTGGTGTCGGGACTGGCTGAACTGTATATCCCCCTTTAGCAGGGAACCTGGCCCATGCAGGGCCATCAGTTGACCTAGCTATTTTTTCCCTTCACCTAGCTGGGGTATCGTCAATTTTAGGCGCCATTAACTTTATTACAACCATTCTAAATATAAAGCCAGCGGCACTAACACAGTATCAAACCCCCTTATTCATTTGATCTGTTCTTATTACTGCTGTATTGCTTCTTCTTTCTCTTCCTGTATTAGCCGCAGGAATCACGATACTTCTCACTGAC
>NE_NRS_CS10063.seq
ATTGGCACTGCCCTTAGCCTGCTTATCCGCGCTGAACTATCCCAACCTGGCACCCTGCTCGGCGATGATCAAATCTATAATGTCATTGTTACTGCCCATGCATTTGTAATAATTTTCTTTATGGTTATGCCAATTCTTATTGGGGGCTTTGGTAACTGACTTGTCCCACTAATACTTGGCGCCCCAGACATAGCTTTCCCACGTATAAATAATATAAGTTTTTGGCTCCTGCCTCCATCATTTCTCCTTCTTCTTGCCTCTTCAACTGTCGAGGCTGGTGTCGGGACTGGCTGAACTGTATATCCCCCTTTAGCAGGGAACCTGGCCCATGCAGGGCCATCAGTTGACCTAGCTATTTTTTCCCTTCACCTAGCTGGGGTATCGTCAATTTTAGGCGCCATTAACTTTATTACAACCATTCTAAATATAAAGCCAGCGGCACTAACACAGTATCAAACCCCCTTATTCATTTGATCTGTTCTTATTACTGCTGTATTGCTTCTTCTTTCTCTTCCTGTATTAGCCGCAGGAATCACGATACTTCTCACTGAC
>NE_NRS_CS10064.seq
ATTGGCACTGCCCTTAGCCTGCTTATCCGCGCTGAACTATCCCAACCTGGCACCCTGCTCGGCGATGATCAAATCTATAATGTCATTGTTACTGCCCATGCATTTGTAATAATTTTCTTTATGGTTATGCCAATTCTTATTGGGGGCTTTGGTAACTGACTTGTCCCACTAATACTTGGCGCCCCAGACATAGCTTTCCCACGTATAAATAATATAAGTTTTTGGCTCCTGCCTCCATCATTTCTCCTTCTTCTTGCCTCTTCAACTGTCGAGGCTGGTGTCGGGACTGGCTGAACTGTATATCCCCCTTTAGCAGGGAACCTGGCCCATGCAGGGCCATCAGTTGACCTAGCTATTTTTTCCCTTCACCTAGCTGGGGTATCGTCAATTTTAGGCGCCATTAACTTTATTACAACCATTCTAAATATAAAGCCAGCGGCACTAACACAGTATCAAACCCCCTTATTCATTTGATCTGTTCTTATTACTGCTGTATTGCTTCTTCTTTCTCTTCCTGTATTAGCCGCAGGAATCACGATACTTCTCACTGAC
>NE_NRS_CS10065.seq
ATTGGCACTGCCCTTAGCCTGCTTATCCGCGCTGAACTATCCCAACCTGGCACCCTGCTCGGCGATGATCAAATCTATAATGTCATTGTTACTGCCCATGCATTTGTAATAATTTTCTTTATGGTTATGCCAATTCTTATTGGGGGCTTTGGTAACTGACTTGTCCCACTAATACTTGGCGCCCCAGACATAGCTTTCCCACGTATAAATAATATAAGTTTTTGGCTCCTGCCTCCATCATTTCTCCTTCTTCTTGCCTCTTCAACTGTCGAGGCTGGTGTCGGGACTGGCTGAACTGTATATCCCCCTTTAGCAGGGAACCTGGCCCATGCAGGGCCATCAGTTGACCTAGCTATTTTTTCCCTTCACCTAGCTGGGGTGTCGTCAATTTTAGGCGCCATTAACTTTATTACAACCATTCTAAATATAAAGCCAGCGGCACTAACACAGTATCAAACCCCCTTATTCATTTGATCTGTTCTTATTACTGCTGTATTGCTTCTTCTTTCTCTTCCTGTATTAGCCGCAGGAATCACGATACTTCTCACTGAC
>NE_NRS_CS10066.seq
ATTGGCACTGCCCTTAGCCTGCTTATCCGCGCTGAACTATCCCAACCTGGCACCCTGCTCGGCGATGATCAAATCTATAATGTCATTGTTACTGCCCATGCATTTGTAATAATTTTCTTTATGGTTATGCCAATTCTTATTGGGGGCTTTGGTAACTGACTTGTCCCACTAATACTTGGCGCCCCAGACATAGCTTTCCCACGTATAAATAATATAAGTTTTTGGCTCCTGCCTCCATCATTTCTCCTTCTTCTTGCCTCTTCAACTGTCGAGGCTGGTGTCGGGACTGGCTGAACTGTATATCCCCCTTTAGCAGGGAACCTGGCCCATGCAGGGCCATCAGTTGACCTAGCTATTTTTTCCCTTCACCTAGCTGGGGTGTCGTCAATTTTAGGCGCCATTAACTTTATTACAACCATTCTAAATATAAAGCCAGCGGCACTAACACAGTATCAAACCCCCTTATTCATTTGATCTGTTCTTATTACTGCTGTATTGCTTCTTCTTTCTCTTCCTGTATTAGCCGCAGGAATCACGATACTTCTCACTGAC
>N_CMPN_CS10067.seq
ATTGGCACTGCCCTTAGCCTGCTTATCCGCGCTGAACTATCCCAACCCGGCACCCTGCTCGGCGATGATCAAATCTATAATGTCATTGTTACTGCCCATGCATTTGTAATAATTTTCTTTATGGTTATGCCGATTCTTATTGGGGGATTTGGTAACTGACTTGTCCCACTAATACTTGGCGCCCCAGACATAGCTTTCCCACGCATAAATAATATAAGTTTTTGGCTCCTGCCCCCATCATTTCTCCTTCTTCTTGCCTCTTCGACTGTCGAGGCTGGTGTCGGAACTGGCTGAACTGTATATCCCCCTTTAGCAGGGAACCTGGCCCATGCAGGGCCATCAGTTGACCTAGCTATTTTCTCCCTTCACCTAGCTGGGGTGTCGTCAATTTTAGGTGCCATTAACTTTATTACAACCATTCTAAATATAAAGCCAGCAGCACTAACACAGTATCAAACCCCCTTATTCATTTGATCCGTTCTTATTACTGCTGTATTGCTTCTTCTTTCTCTCCCTGTATTGGCCGCAGGAATCACGATACTTCTCACTGAC
>N_CMMW_CS10068.seq
ATTGGCACTGCCCTTAGCCTGCTTATCCGCGCTGAACTATCCCAACCTGGCACCCTGCTCGGCGATGATCAAATCTATAATGTCATTGTTACTGCCCATGCATTTGTAATAATTTTCTTTATGGTTATGCCGATTCTTATTGGGGGATTTGGTAACTGACTTGTCCCACTAATACTTGGCGCCCCAGACATAGCTTTCCCACGCATAAATAATATAAGTTTTTGGCTCCTGCCCCCATCATTTCTCCTTCTTCTTGCCTCTTCGACTGTCGAGGCTGGTGTCGGAACTGGCTGAACTGTATATCCCCCTTTAGCAGGGAACCTGGCCCATGCAGGGCCATCAGTTGACCTAGCTATTTTCTCCCTTCACCTAGCTGGGGTGTCGTCAATTTTAGGTGCCATTAACTTTATTACAACCATTCTAAATATAAAGCCAGCAGCACTAACACAGTATCAAACCCCCTTATTCATTTGATCCGTTCTTATTACTGCTGTATTGCTTCTTCTTTCTCTCCCTGTATTGGCCGCAGGAATCACGATACTTCTCACTGAC
>N_CMMW_CS10069.seq
ATTGGCACTGCCCTTAGCCTGCTTATCCGCGCTGAACTATCCCAACCTGGCACCCTGCTCGGCGATGATCAAATCTATAATGTCATTGTTACTGCCCATGCATTTGTAATAATTTTCTTTATGGTTATGCCGATTCTTATTGGGGGATTTGGTAACTGACTTGTCCCACTAATACTTGGCGCCCCAGACATAGCTTTCCCACGCATAAATAATATAAGTTTTTGGCTCCTGCCCCCATCATTTCTCCTTCTTCTTGCCTCTTCGACTGTCGAGGCTGGTGTCGGAACTGGCTGAACTGTATATCCCCCTTTAGCAGGGAACCTGGCCCATGCAGGGCCATCAGTTGACCTAGCTATTTTCTCCCTTCACCTAGCTGGGGTGTCGTCAATTTTAGGTGCCATTAACTTTATTACAACCATTCTAAATATAAAGCCAGCAGCACTAACACAGTATCAAACCCCCTTATTCATTTGATCCGTTCTTATTACTGCTGTATTGCTTCTTCTTTCTCTCCCTGTATTGGCCGCAGGAATCACGATACTTCTCACTGAC
>N_CMMW_CS10070.seq
ATTGGCACTGCCCTTAGCCTGCTTATCCGCGCTGAACTATCCCAACCTGGCACCCTGCTCGGCGATGATCAAATCTATAATGTCATTGTTACTGCCCATGCATTTGTAATAATTTTCTTTATGGTTATGCCGATTCTTATTGGGGGATTTGGTAACTGACTTGTCCCACTAATACTTGGCGCCCCAGACATAGCTTTCCCACGCATAAATAATATAAGTTTTTGGCTCCTGCCCCCATCATTTCTCCTTCTTCTTGCCTCTTCGACTGTCGAGGCTGGTGTCGGAACTGGCTGAACTGTATATCCCCCTTTAGCAGGGAACCTGGCCCATGCAGGGCCATCAGTTGACCTAGCTATTTTCTCCCTTCACCTAGCTGGGGTGTCGTCAATTTTAGGTGCCATTAACTTTATTACAACCATTCTAAATATAAAGCCAGCAGCACTAACACAGTATCAAACCCCCTTATTCATTTGATCCGTTCTTATTACTGCTGTATTGCTTCTTCTTTCTCTCCCTGTATTGGCCGCAGGAATCACGATACTTCTCACTGAC
>N_CMMW_CS10071.seq
----------------------------------AACTATCCCAACCTGGCACCCTGCTCGGCGATGATCAAATCTATAATGTCATTGTTACTGCCCATGCATTTGTAATAATTTTCTTTATGGTTATGCCGATTCTTATTGGGGGATTTGGTAACTGACTTGTCCCACTAATACTTGGCGCCCCAGACATAGCTTTCCCACGCATAAATAATATAAGTTTTTGGCTCCTGCCCCCATCATTTCTCCTTCTTCTTGCCTCTTCGACTGTCGAGGCTGGTGTCGGAACTGGCTGAACTGTATATCCCCCTTTAGCAGGGAACCTGGCCCATGCAGGGCCATCAGTTGACCTAGCTATTTTCTCCCTTCACCTAGCTGGGGTGTCGTCAATTTTAGGTGCCATTAACTTTATTACAACCATTCTAAATATAAAGCCAGCAGCACTAACACAGTATCAAACCCCCTTATTCATTTGATCCGTTCTTATTACTGCTGTATTGCTTCTTCTTTCTCTCCCTGTATTGGCCGCAGGAATCACGATACTTCTCACTGAC
>N_CMMW_CS10072.seq
-------------------------------------------------------TGCTCGGCGATGATCAAATCTATAATGTCATTGTTACTGCCCATGCATTTGTAATAATTTTCTTTATGGTTATGCCGATTCTTATTGGGGGATTTGGTAACTGACTTGTCCCACTAATACTTGGCGCCCCAGACATAGCTTTCCCACGCATAAATAATATAAGTTTTTGGCTCCTGCCCCCATCATTTCTCCTTCTTCTTGCCTCTTCGACTGTCGAGGCTGGTGTCGGAACTGGCTGAACTGTATATCCCCCTTTAGCAGGGAACCTGGCCCATGCAGGGCCATCAGTTGACCTAGCTATTTTCTCCCTTCACCTAGCTGGGGTGTCGTCAATTTTAGGTGCCATTAACTTTATTACAACCATTCTAAATATAAAGCCAGCAGCACTAACACAGTATCAAACCCCCTTATTCATTTGATCCGTTCTTATTACTGCTGTATTGCTTCTTCTTTCTCTCCCTGTATTGGCCGCAGGAATCACGATACTTCTCACTGAC
>N_CMMW_CS10073.seq
ATTGGCACTGCCCTTAGCCTGCTTATCCGCGCTGAACTATCCCAACCTGGCACCCTGCTCGGCGATGATCAAATCTATAATGTCATTGTTACTGCCCATGCATTTGTAATAATTTTCTTTATGGTTATGCCGATTCTTATTGGGGGATTTGGTAACTGACTTGTCCCACTAATACTTGGCGCCCCAGACATAGCTTTCCCACGCATAAATAATATAAGTTTTTGGCTCCTGCCCCCATCATTTCTCCTTCTTCTTGCCTCTTCGACTGTCGAGGCTGGTGTCGGAACTGGCTGAACTGTATATCCCCCTTTAGCAGGGAACCTGGCCCATGCAGGGCCATCAGTTGACCTAGCTATTTTCTCCCTTCACCTAGCTGGGGTGTCGTCAATTTTAGGTGCCATTAACTTTATTACAACCATTCTAAATATAAAGCCAGCAGCACTAACACAGTATCAAACCCCCTTATTCATTTGATCCGTTCTTATTACTGCTGTATTGCTTCTTCTTTCTCTCCCTGTATTGGCCGCAGGAATCACGATACTTCTCACTGAC
>N_CMMW_CS10074.seq
ATTGGCACTGCCCTTAGCCTGCTTATCCGCGCTGAACTATCCCAACCTGGCACCCTGCTCGGCGATGATCAAATCTATAATGTCATTGTTACTGCCCATGCATTTGTAATAATTTTCTTTATGGTTATGCCGATTCTTATTGGGGGATTTGGTAACTGACTTGTCCCACTAATACTTGGCGCCCCAGACATAGCTTTCCCACGCATAAATAATATAAGTTTTTGGCTCCTGCCCCCATCATTTCTCCTTCTTCTTGCCTCTTCGACTGTCGAGGCTGGTGTCGGAACTGGCTGAACTGTATATCCCCCTTTAGCAGGGAACCTGGCCCATGCAGGGCCATCAGTTGACCTAGCTATTTTCTCCCTTCACCTAGCTGGGGTGTCGTCAATTTTAGGTGCCATTAACTTTATTACAACCATTCTAAATATAAAGCCAGCAGCACTAACACAGTATCAAACCCCCTTATTCATTTGATCCGTTCTTATTACTGCTGTATTGCTTCTTCTTTCTCTCCCTGTATTGGCCGCAGGAATCACGATACTTCTCACTGAC
>N_MHS_CS10075.seq
ATTGGCACCGCCCTTAGCCTGCTTATCCGCGCTGAACTATCCCAACCCGGCACCCTGCTCGGAGATGACCAAATCTACAACGTCATTGTTACCGCCCATGCATTTGTAATGATTTTCTTTATGGTCATACCGATCCTAATCGGGGGGTTTGGTAACTGACTTATCCCACTAATACTAGGAGCCCCAGATATAGCTTTCCCGCGTATAAATAATATAAGTTTTTGGCTCCTTCCCCCATCATTTTTACTACTCCTTGCCTCTTCAACTGTTGAGGCAGGCGTCGGAACTGGCTGAACTGTATATCCTCCCTTAGCAGGGAACTTAGCCCACGCGGGCCCCTCCGTTGACCTAGCAATTTTTTCCCTTCACCTAGCCGGGGTGTCATCAATTTTAGGCGCCATTAACTTTATTACAACCATTCTAAACATAAAGCCGGCTGCATTAACACAGTACCAAACCCCCTTATTCATTTGATCCGTTCTTATTACTGCTGTGTTGCTTCTTCTTTCTCTCCCTGTATTAGCCGCAGGAATTACTATACTTCTCACTGAC
>N_MHS_CS10076.seq
ATTGGCACCGCCCTTAGCCTGCTTATCCGCGCTGAACTATCCCAACCCGGCACCCTGCTCGGAGATGACCAAATCTACAACGTCATTGTTACCGCCCATGCATTTGTAATGATTTTCTTTATGGTCATACCGATCCTAATCGGGGGGTTTGGTAACTGACTTATCCCACTAATACTAGGAGCCCCAGATATAGCTTTCCCGCGTATAAATAATATAAGTTTTTGGCTCCTTCCCCCATCATTTTTACTACTCCTTGCCTCTTCAACTGTTGAGGCAGGCGTCGGAACTGGCTGAACTGTATATCCTCCCTTAGCAGGGAACTTAGCCCACGCGGGCCCCTCCGTTGACCTAGCAATTTTTTCCCTTCACCTAGCCGGGGTGTCATCAATTTTAGGCGCCATTAACTTTATTACAACCATTCTAAACATAAAGCCGGCTGCATTAACACAGTACCAAACCCCCTTATTCATTTGATCCGTTCTTATTACTGCTGTGTTGCTTCTTCTTTCTCTCCCTGTATTAGCCGCAGGAATTACTATACTTCTCACTGAC
>N_MHS_CS10077.seq
ATTGGCACCGCCCTTAGCCTGCTTATCCGCGCTGAACTATCCCAACCCGGCACCCTGCTCGGAGATGACCAAATCTACAACGTCATTGTTACCGCCCATGCATTTGTAATGATTTTCTTTATGGTCATACCGATCCTAATCGGGGGGTTTGGTAACTGACTTATCCCACTAATACTAGGAGCCCCAGATATAGCTTTCCCGCGTATAAATAATATAAGTTTTTGGCTCCTTCCCCCATCATTTTTACTACTCCTTGCCTCTTCAACTGTTGAGGCAGGCGTCGGAACTGGCTGAACTGTATATCCTCCCTTAGCAGGGAACTTAGCCCACGCGGGCCCCTCCGTTGACCTAGCAATTTTTTCCCTTCACCTAGCCGGGGTGTCATCAATTTTAGGCGCCATTAACTTTATTACAACCATTCTAAACATAAAGCCGGCTGCATTAACACAGTACCAAACCCCCTTATTCATTTGATCCGTTCTTATTACTGCTGTGTTGCTTCTTCTTTCTCTCCCTGTATTAGCCGCAGGAATTACTATACTTCTCACTGAC
>N_MHS_CS10078.seq
ATTGGCACCGCCCTTAGCCTGCTTATCCGCGCTGAACTATCCCAACCCGGCACCCTGCTCGGAGATGACCAAATCTACAACGTCATTGTTACCGCCCATGCATTTGTAATGATTTTCTTTATGGTCATACCGATCCTAATCGGGGGGTTTGGTAACTGACTTATCCCACTAATACTAGGAGCCCCAGATATAGCTTTCCCGCGTATAAATAATATAAGTTTTTGGCTCCTTCCCCCATCATTTTTACTACTCCTTGCCTCTTCAACTGTTGAGGCAGGCGTCGGAACTGGCTGAACTGTATATCCTCCCTTAGCAGGGAACTTAGCCCACGCGGGCCCCTCCGTTGACCTAGCAATTTTTTCCCTTCACCTAGCCGGGGTGTCATCAATTTTAGGCGCCATTAACTTTATTACAACCATTCTAAACATAAAGCCGGCTGCATTAACACAGTACCAAACCCCCTTATTCATTTGATCCGTTCTTATTACTGCTGTGTTGCTTCTTCTTTCTCTCCCTGTATTAGCCGCAGGAATTACTATACTTCTCACTGAC
>N_MHS_CS10079.seq
ATTGGCACCGCCCTTAGCCTGCTTATCCGCGCTGAACTATCCCAACCCGGCACCCTGCTCGGAGATGACCAAATCTACAACGTCATTGTTACCGCCCATGCATTTGTAATGATTTTCTTTATGGTCATACCGATCCTAATCGGGGGGTTTGGTAACTGACTTATCCCACTAATACTAGGAGCCCCAGATATAGCTTTCCCGCGTATAAATAATATAAGTTTTTGGCTCCTTCCCCCATCATTTTTACTACTCCTTGCCTCTTCAACTGTTGAGGCAGGCGTCGGAACTGGCTGAACTGTATATCCTCCCTTAGCAGGGAACTTAGCCCACGCGGGCCCCTCCGTTGACCTAGCAATTTTTTCCCTTCACCTAGCCGGGGTGTCATCAATTTTAGGCGCCATTAACTTTATTACAACCATTCTAAACATAAAGCCGGCTGCATTAACACAGTACCAAACCCCCTTATTCATTTGATCCGTTCTTATTACTGCTGTGTTGCTTCTTCTTTCTCTCCCTGTATTAGCCGCAGGAATTACTATACTTCTCACTGAC
>N_MHS_CS10080.seq
ATTGGCACCGCCCTTAGCCTGCTTATCCGCGCTGAACTATCCCAACCCGGCACCCTGCTCGGAGATGACCAAATCTACAACGTCATTGTTACCGCCCATGCATTTGTAATGATTTTCTTTATGGTCATACCGATCCTAATCGGGGGGTTTGGTAACTGACTTATCCCACTAATACTAGGAGCCCCAGATATAGCTTTCCCGCGTATAAATAATATAAGTTTTTGGCTCCTTCCCCCATCATTTTTACTACTCCTTGCCTCTTCAACTGTTGAGGCAGGCGTCGGAACTGGCTGAACTGTATATCCTCCCTTAGCAGGGAACTTAGCCCACGCGGGCCCCTCCGTTGACCTAGCAATTTTTTCCCTTCACCTAGCCGGGGTGTCATCAATTTTAGGCGCCATTAACTTTATTACAACCATTCTAAACATAAAGCCGGCTGCATTAACACAGTACCAAACCCCCTTATTCATTTGATCCGTTCTTATTACTGCTGTGTTGCTTCTTCTTTCTCTCCCTGTATTAGCCGCAGGAATTACTATACTTCTCACTGAC
>N_MHS_CS10081.seq
ATTGGCACCGCCCTTAGCCTGCTTATCCGCGCTGAACTATCCCAACCCGGCACCCTGCTCGGAGATGACCAAATCTACAACGTCATTGTTACCGCCCATGCATTTGTAATGATTTTCTTTATGGTCATACCGATCCTAATCGGGGGGTTTGGTAACTGACTTATCCCACTAATACTAGGAGCCCCAGATATAGCTTTCCCGCGTATAAATAATATAAGTTTTTGGCTCCTTCCCCCATCATTTTTACTACTCCTTGCCTCTTCAACTGTTGAGGCAGGCGTCGGAACTGGCTGAACTGTATATCCTCCCTTAGCAGGGAACTTAGCCCACGCGGGCCCCTCCGTTGACCTAGCAATTTTTTCCCTTCACCTAGCCGGGGTGTCATCAATTTTAGGCGCCATTAACTTTATTACAACCATTCTAAACATAAAGCCGGCTGCATTAACACAGTACCAAACCCCCTTATTCATTTGATCCGTTCTTATTACTGCTGTGTTGCTTCTTCTTTCTCTCCCTGTATTAGCCGCAGGAATTACTATACTTCTCACTGAC
>N_MHS_CS10082.seq
ATTGGCACCGCCCTTAGCCTGCTTATCCGCGCTGAACTATCCCAACCCGGCACCCTGCTCGGAGATGACCAAATCTACAACGTCATTGTTACCGCCCATGCATTTGTAATGATTTTCTTTATGGTCATACCGATCCTAATCGGGGGGTTTGGTAACTGACTTATCCCACTAATACTAGGAGCCCCAGATATAGCTTTCCCGCGTATAAATAATATAAGTTTTTGGCTCCTTCCCCCATCATTTTTACTACTCCTTGCCTCTTCAACTGTTGAGGCAGGCGTCGGAACTGGCTGAACTGTATATCCTCCCTTAGCAGGGAACTTAGCCCACGCGGGCCCCTCCGTTGACCTAGCAATTTTTTCCCTTCACCTAGCCGGGGTGTCATCAATTTTAGGCGCCATTAACTTTATTACAACCATTCTAAACATAAAGCCGGCTGCATTAACACAGTACCAAACCCCCTTATTCATTTGATCCGTTCTTATTACTGCTGTGTTGCTTCTTCTTTCTCTCCCTGTATTAGCCGCAGGAATTACTATACTTCTCACTGAC
>N_MHS_CS10083.seq
ATTGGCACTGCCCTTAGCCTGCTTATCCGCGCTGAACTATCCCAACCTGGCACCCTGCTCGGCGATGATCAAATCTATAATGTCATTGTTACTGCCCATGCATTTGTAATAATTTTCTTTATGGTTATGCCGATTCTTATTGGGGGATTTGGTAACTGACTTGTCCCACTAATACTTGGCGCCCCAGACATAGCTTTCCCACGCATAAATAATATAAGTTTTTGGCTCCTGCCCCCATCATTTCTCCTTCTTCTTGCCTCTTCGACTGTCGAGGCTGGTGTCGGAACTGGCTGAACTGTATATCCCCCTTTAGCAGGGAACCTGGCCCATGCAGGGCCATCAGTTGACCTAGCTATTTTCTCCCTTCACCTAGCTGGGGTGTCGTCAATTTTAGGTGCCATTAACTTTATTACAACCATTCTAAATATAAAGCCAGCAGCACTAACACAGTATCAAACCCCCTTATTCATTTGATCCGTTCTTATTACTGCTGTATTGCTTCTTCTTTCTCTCCCTGTATTGGCCGCAGGAATCACGATACTTCTCACTGAC
>N_MHS_CS10084.seq
ATTGGCACTGCCCTTAGCCTGCTTATCCGCGCTGAACTATCCCAACCTGGCACCCTGCTCGGCGATGATCAAATCTATAATGTCATTGTTACTGCCCATGCATTTGTAATAATTTTCTTTATGGTTATGCCGATTCTTATTGGGGGATTTGGTAACTGACTTGTCCCACTAATACTTGGCGCCCCAGACATAGCTTTCCCACGCATAAATAATATAAGTTTTTGGCTCCTGCCCCCATCATTTCTCCTTCTTCTTGCCTCTTCGACTGTCGAGGCTGGTGTCGGAACTGGCTGAACTGTATATCCCCCTTTAGCAGGGAACCTGGCCCATGCAGGGCCATCAGTTGACCTAGCTATTTTCTCCCTTCACCTAGCTGGGGTGTCGTCAATTTTAGGTGCCATTAACTTTATTACAACCATTCTAAATATAAAGCCAGCAGCACTAACACAGTATCAAACCCCCTTATTCATTTGATCCGTTCTTATTACTGCTGTATTGCTTCTTCTTTCTCTCCCTGTATTGGCCGCAGGAATCACGATACTTCTCACTGAC
>N_MHS_CS10085.seq
ATTGGCACTGCCCTTAGCCTGCTTATCCGCGCTGAACTATCCCAACCTGGCACCCTGCTCGGCGATGATCAAATCTATAATGTCATTGTTACTGCCCATGCATTTGTAATAATTTTCTTTATGGTTATGCCGATTCTTATTGGGGGATTTGGTAACTGACTTGTCCCACTAATACTTGGCGCCCCAGACATAGCTTTCCCACGCATAAATAATATAAGTTTTTGGCTCCTGCCCCCATCATTTCTCCTTCTTCTTGCCTCTTCGACTGTCGAGGCTGGTGTCGGAACTGGCTGAACTGTATATCCCCCTTTAGCAGGGAACCTGGCCCATGCAGGGCCATCAGTTGACCTAGCTATTTTCTCCCTTCACCTAGCTGGGGTGTCGTCAATTTTAGGTGCCATTAACTTTATTACAACCATTCTAAATATAAAGCCAGCAGCACTAACACAGTATCAAACCCCCTTATTCATTTGATCCGTTCTTATTACTGCTGTATTGCTTCTTCTTTCTCTCCCTGTATTGGCCGCAGGAATCACGATACTTCTCACTGAC
>N_MHS_CS10086.seq
ATTGGCACTGCCCTTAGCCTGCTTATCCGCGCTGAACTATCCCAACCTGGCACCCTGCTCGGCGATGATCAAATCTATAATGTCATTGTTACTGCCCATGCATTTGTAATAATTTTCTTTATGGTTATGCCGATTCTTATTGGGGGATTTGGTAACTGACTTGTCCCACTAATACTTGGCGCCCCAGACATAGCTTTCCCACGCATAAATAATATAAGTTTTTGGCTCCTGCCCCCATCATTTCTCCTTCTTCTTGCCTCTTCGACTGTCGAGGCTGGTGTCGGAACTGGCTGAACTGTATATCCCCCTTTAGCAGGGAACCTGGCCCATGCAGGGCCATCAGTTGACCTAGCTATTTTCTCCCTTCACCTAGCTGGGGTGTCGTCAATTTTAGGTGCCATTAACTTTATTACAACCATTCTAAATATAAAGCCAGCAGCACTAACACAGTATCAAACCCCCTTATTCATTTGATCCGTTCTTATTACTGCTGTATTGCTTCTTCTTTCTCTCCCTGTATTGGCCGCAGGAATCACGATACTTCTCACTGAC
>N_MHS_CS10087.seq
ATTGGCACTGCCCTTAGCCTGCTTATCCGCGCTGAACTATCCCAACCTGGCACCCTGCTCGGCGATGATCAAATCTATAATGTCATTGTTACTGCCCATGCATTTGTAATAATTTTCTTTATGGTTATGCCGATTCTTATTGGGGGATTTGGTAACTGACTTGTCCCACTAATACTTGGCGCCCCAGACATAGCTTTCCCACGCATAAATAATATAAGTTTTTGGCTCCTGCCCCCATCATTTCTCCTTCTTCTTGCCTCTTCGACTGTCGAGGCTGGTGTCGGAACTGGCTGAACTGTATATCCCCCTTTAGCAGGGAACCTGGCCCATGCAGGGCCATCAGTTGACCTAGCTATTTTCTCCCTTCACCTAGCTGGGGTGTCGTCAATTTTAGGTGCCATTAACTTTATTACAACCATTCTAAATATAAAGCCAGCAGCACTAACACAGTATCAAACCCCCTTATTCATTTGATCCGTTCTTATTACTGCTGTATTGCTTCTTCTTTCTCTCCCTGTATTGGCCGCAGGAATCACGATACTTCTCACTGAC
>N_MHS_CS10088.seq
ATTGGCACTGCCCTTAGCCTGCTTATCCGCGCTGAACTATCCCAACCTGGCACCCTGCTCGGCGATGATCAAATCTATAATGTCATTGTTACTGCCCATGCATTTGTAATAATTTTCTTTATGGTTATGCCGATTCTTATTGGGGGATTTGGTAACTGACTTGTCCCACTAATACTTGGCGCCCCAGACATAGCTTTCCCACGCATAAATAATATAAGTTTTTGGCTCCTGCCCCCATCATTTCTCCTTCTTCTTGCCTCTTCGACTGTCGAGGCTGGTGTCGGAACTGGCTGAACTGTATATCCCCCTTTAGCAGGGAACCTGGCCCATGCAGGGCCATCAGTTGACCTAGCTATTTTCTCCCTTCACCTAGCTGGGGTGTCGTCAATTTTAGGTGCCATTAACTTTATTACAACCATTCTAAATATAAAGCCAGCAGCACTAACACAGTATCAAACCCCCTTATTCATTTGATCCGTTCTTATTACTGCTGTATTGCTTCTTCTTTCTCTCCCTGTATTGGCCGCAGGAATCACGATACTTCTCACTGAC
>N_MHS_CS10089.seq
ATTGGCACTGCCCTTAGCCTGCTTATCCGCGCTGAACTATCCCAACCTGGCACCCTGCTCGGCGATGATCAAATCTATAATGTCATTGTTACTGCCCATGCATTTGTAATAATTTTCTTTATGGTTATGCCGATTCTTATTGGGGGATTTGGTAACTGACTTGTCCCACTAATACTTGGCGCCCCAGACATAGCTTTCCCACGCATAAATAATATAAGTTTTTGGCTCCTGCCCCCATCATTTCTCCTTCTTCTTGCCTCTTCGACTGTCGAGGCTGGTGTCGGAACTGGCTGAACTGTATATCCCCCTTTAGCAGGGAACCTGGCCCATGCAGGGCCATCAGTTGACCTAGCTATTTTCTCCCTTCACCTAGCTGGGGTGTCGTCAATTTTAGGTGCCATTAACTTTATTACAACCATTCTAAATATAAAGCCAGCAGCACTAACACAGTATCAAACCCCCTTATTCATTTGATCCGTTCTTATTACTGCTGTATTGCTTCTTCTTTCTCTCCCTGTATTGGCCGCAGGAATCACGATACTTCTCACTGAC
>N_MHS_CS10090.seq
ATTGGCACTGCCCTTAGCCTGCTTATCCGCGCTGAACTATCCCAACCTGGCACCCTGCTCGGCGATGATCAAATCTATAATGTCATTGTTACTGCCCATGCATTTGTAATAATTTTCTTTATGGTTATGCCGATTCTTATTGGGGGATTTGGTAACTGACTTGTCCCACTAATACTTGGCGCCCCAGACATAGCTTTCCCACGCATAAATAATATAAGTTTTTGGCTCCTGCCCCCATCATTTCTCCTTCTTCTTGCCTCTTCGACTGTCGAGGCTGGTGTCGGAACTGGCTGAACTGTATATCCCCCTTTAGCAGGGAACCTGGCCCATGCAGGGCCATCAGTTGACCTAGCTATTTTCTCCCTTCACCTAGCTGGGGTGTCGTCAATTTTAGGTGCCATTAACTTTATTACAACCATTCTAAATATAAAGCCAGCAGCACTAACACAGTATCAAACCCCCTTATTCATTTGATCCGTTCTTATTACTGCTGTATTGCTTCTTCTTTCTCTCCCTGTATTGGCCGCAGGAATCACGATACTTCTCACTGAC
>N_MHS_CS10091.seq
ATTGGCACTGCCCTTAGCCTGCTTATCCGCGCTGAACTATCCCAACCTGGCACCCTGCTCGGCGATGATCAAATCTATAATGTCATTGTTACTGCCCATGCATTTGTAATAATTTTCTTTATGGTTATGCCGATTCTTATTGGGGGATTTGGTAACTGACTTGTCCCACTAATACTTGGCGCCCCAGACATAGCTTTCCCACGCATAAATAATATAAGTTTTTGGCTCCTGCCCCCATCATTTCTCCTTCTTCTTGCCTCTTCGACTGTCGAGGCTGGTGTCGGAACTGGCTGAACTGTATATCCCCCTTTAGCAGGGAACCTGGCCCATGCAGGGCCATCAGTTGACCTAGCTATTTTCTCCCTTCACCTAGCTGGGGTGTCGTCAATTTTAGGTGCCATTAACTTTATTACAACCATTCTAAATATAAAGCCAGCAGCACTAACACAGTATCAAACCCCCTTATTCATTTGATCCGTTCTTATTACTGCTGTATTGCTTCTTCTTTCTCTCCCTGTATTGGCCGCAGGAATCACGATACTTCTCACTGAC
>N_MHS_CS10092.seq
ATTGGCACTGCCCTTAGCCTGCTTATCCGCGCTGAACTATCCCAACCTGGCACCCTGCTCGGCGATGATCAAATCTATAATGTCATTGTTACTGCCCATGCATTTGTAATAATTTTCTTTATGGTTATGCCGATTCTTATTGGGGGATTTGGTAACTGACTTGTCCCACTAATACTTGGCGCCCCAGACATAGCTTTCCCACGCATAAATAATATAAGTTTTTGGCTCCTGCCCCCATCATTTCTCCTTCTTCTTGCCTCTTCGACTGTCGAGGCTGGTGTCGGAACTGGCTGAACTGTATATCCCCCTTTAGCAGGGAACCTGGCCCATGCAGGGCCATCAGTTGACCTAGCTATTTTCTCCCTTCACCTAGCTGGGGTGTCGTCAATTTTAGGTGCCATTAACTTTATTACAACCATTCTAAATATAAAGCCAGCAGCACTAACACAGTATCAAACCCCCTTATTCATTTGATCCGTTCTTATTACTGCTGTATTGCTTCTTCTTTCTCTCCCTGTATTGGCCGCAGGAATCACGATACTTCTCACTGAC
>N_MHS_CS10093.seq
ATTGGCACTGCCCTTAGCCTGCTTATCCGCGCTGAACTATCCCAACCTGGCACCCTGCTCGGCGATGATCAAATCTATAATGTCATTGTTACTGCCCATGCATTTGTAATAATTTTCTTTATGGTTATGCCGATTCTTATTGGGGGATTTGGTAACTGACTTGTCCCACTAATACTTGGCGCCCCAGACATAGCTTTCCCACGCATAAATAATATAAGTTTTTGGCTCCTGCCCCCATCATTTCTCCTTCTTCTTGCCTCTTCGACTGTCGAGGCTGGTGTCGGAACTGGCTGAACTGTATATCCCCCTTTAGCAGGGAACCTGGCCCATGCAGGGCCATCAGTTGACCTAGCTATTTTCTCCCTTCACCTAGCTGGGGTGTCGTCAATTTTAGGTGCCATTAACTTTATTACAACCATTCTAAATATAAAGCCAGCAGCACTAACACAGTATCAAACCCCCTTATTCATTTGATCCGTTCTTATTACTGCTGTATTGCTTCTTCTTTCTCTCCCTGTATTGGCCGCAGGAATCACGATACTTCTCACTGAC
>N_MHS_CS10094.seq
ATTGGCACTGCCCTTAGCCTGCTTATCCGCGCTGAACTATCCCAACCTGGCACCCTGCTCGGCGATGATCAAATCTATAATGTCATTGTTACTGCCCATGCATTTGTAATAATTTTCTTTATGGTTATGCCGATTCTTATTGGGGGATTTGGTAACTGACTTGTCCCACTAATACTTGGCGCCCCAGACATAGCTTTCCCACGCATAAATAATATAAGTTTTTGGCTCCTGCCCCCATCATTTCTCCTTCTTCTTGCCTCTTCGACTGTCGAGGCTGGTGTCGGAACTGGCTGAACTGTATATCCCCCTTTAGCAGGGAACCTGGCCCATGCAGGGCCATCAGTTGACCTAGCTATTTTCTCCCTTCACCTAGCTGGGGTGTCGTCAATTTTAGGTGCCATTAACTTTATTACAACCATTCTAAATATAAAGCCAGCAGCACTAACACAGTATCAAACCCCCTTATTCATTTGATCCGTTCTTATTACTGCTGTATTGCTTCTTCTTTCTCTCCCTGTATTGGCCGCAGGAATCACGATACTTCTCACTGAC
>N_MHS_CS10095.seq
ATTGGCACTGCCCTTAGCCTGCTTATCCGCGCTGAACTATCCCAACCTGGCACCCTGCTCGGCGATGATCAAATCTATAATGTCATTGTTACTGCCCATGCATTTGTAATAATTTTCTTTATGGTTATGCCGATTCTTATTGGGGGATTTGGTAACTGACTTGTCCCACTAATACTTGGCGCCCCAGACATAGCTTTCCCACGCATAAATAATATAAGTTTTTGGCTCCTGCCCCCATCATTTCTCCTTCTTCTTGCCTCTTCGACTGTCGAGGCTGGTGTCGGAACTGGCTGAACTGTATATCCCCCTTTAGCAGGGAACCTGGCCCATGCAGGGCCATCAGTTGACCTAGCTATTTTCTCCCTTCACCTAGCTGGGGTGTCGTCAATTTTAGGTGCCATTAACTTTATTACAACCATTCTAAATATAAAGCCAGCAGCACTAACACAGTATCAAACCCCCTTATTCATTTGATCCGTTCTTATTACTGCTGTATTGCTTCTTCTTTCTCTCCCTGTATTGGCCGCAGGAATCACGATACTTCTCACTGAC
>N_MHS_CS10096.seq
ATTGGCACTGCCCTTAGCCTGCTTATCCGCGCTGAACTATCCCAACCTGGCACCCTGCTCGGCGATGATCAAATCTATAATGTCATTGTTACTGCCCATGCATTTGTAATAATTTTCTTTATGGTTATGCCGATTCTTATTGGGGGATTTGGTAACTGACTTGTCCCACTAATACTTGGCGCCCCAGACATAGCTTTCCCACGCATAAATAATATAAGTTTTTGGCTCCTGCCCCCATCATTTCTCCTTCTTCTTGCCTCTTCGACTGTCGAGGCTGGTGTCGGAACTGGCTGAACTGTATATCCCCCTTTAGCAGGGAACCTGGCCCATGCAGGGCCATCAGTTGACCTAGCTATTTTCTCCCTTCACCTAGCTGGGGTGTCGTCAATTTTAGGTGCCATTAACTTTATTACAACCATTCTAAATATAAAGCCAGCAGCACTAACACAGTATCAAACCCCCTTATTCATTTGATCCGTTCTTATTACTGCTGTATTGCTTCTTCTTTCTCTCCCTGTATTGGCCGCAGGAATCACGATACTTCTCACTGAC
>N_MHSKY_CS10097.seq
ATTGGCACTGCCCTTAGCCTGCTTATCCGCGCTGAACTATCCCAACCTGGCACCCTGCTCGGCGATGATCAAATCTATAATGTCATTGTTACTGCCCATGCATTTGTAATAATTTTCTTTATGGTTATGCCGATTCTTATTGGGGGATTTGGTAACTGACTTGTCCCACTAATACTTGGCGCCCCAGACATAGCTTTCCCACGCATAAATAATATAAGTTTTTGGCTCCTGCCCCCATCATTTCTCCTTCTTCTTGCCTCTTCGACTGTCGAGGCTGGTGTCGGAACTGGCTGAACTGTATATCCCCCTTTAGCAGGGAACCTGGCCCATGCAGGGCCATCAGTTGACCTAGCTATTTTCTCCCTTCACCTAGCTGGGGTGTCGTCAATTTTAGGTGCCATTAACTTTATTACAACCATTCTAAATATAAAGCCAGCAGCACTAACACAGTATCAAACCCCCTTATTCATTTGATCCGTTCTTATTACTGCTGTATTGCTTCTTCTTTCTCTCCCTGTATTGGCCGCAGGAATCACGATACTTCTCACTGAC
>N_MHSKY_CS10098.seq
ATTGGCACTGCCCTTAGCCTGCTTATCCGCGCTGAACTATCCCAACCTGGCACCCTGCTCGGCGATGATCAAATCTATAATGTCATTGTTACTGCCCATGCATTTGTAATAATTTTCTTTATGGTTATGCCGATTCTTATTGGGGGATTTGGTAACTGACTTGTCCCACTAATACTTGGCGCCCCAGACATAGCTTTCCCACGCATAAATAATATAAGTTTTTGGCTCCTGCCCCCATCATTTCTCCTTCTTCTTGCCTCTTCGACTGTCGAGGCTGGTGTCGGAACTGGCTGAACTGTATATCCCCCTTTAGCAGGGAACCTGGCCCATGCAGGGCCATCAGTTGACCTAGCTATTTTCTCCCTTCACCTAGCTGGGGTGTCGTCAATTTTAGGTGCCATTAACTTTATTACAACCATTCTAAATATAAAGCCAGCAGCACTAACACAGTATCAAACCCCCTTATTCATTTGATCCGTTCTTATTACTGCTGTATTGCTTCTTCTTTCTCTCCCTGTATTGGCCGCAGGAATCACGATACTTCTCACTGAC
>N_MHSKY_CS10099.seq
ATTGGCACTGCCCTTAGCCTGCTTATCCGCGCTGAACTATCCCAACCTGGCACCCTGCTCGGCGATGATCAAATCTATAATGTCATTGTTACTGCCCATGCATTTGTAATAATTTTCTTTATGGTTATGCCGATTCTTATTGGGGGATTTGGTAACTGACTTGTCCCACTAATACTTGGCGCCCCAGACATAGCTTTCCCACGCATAAATAATATAAGTTTTTGGCTCCTGCCCCCATCATTTCTCCTTCTTCTTGCCTCTTCGACTGTCGAGGCTGGTGTCGGAACTGGCTGAACTGTATATCCCCCTTTAGCAGGGAACCTGGCCCATGCAGGGCCATCAGTTGACCTAGCTATTTTCTCCCTTCACCTAGCTGGGGTGTCGTCAATTTTAGGTGCCATTAACTTTATTACAACCATTCTAAATATAAAGCCAGCAGCACTAACACAGTATCAAACCCCCTTATTCATTTGATCCGTTCTTATTACTGCTGTATTGCTTCTTCTTTCTCTCCCTGTATTGGCCGCAGGAATCACGATACTTCTCACTGAC
>N_MHSKY_CS10100.seq
ATTGGCACTGCCCTTAGCCTGCTTATCCGCGCTGAACTATCCCAACCTGGCACCCTGCTCGGCGATGATCAAATCTATAATGTCATTGTTACTGCCCATGCATTTGTAATAATTTTCTTTATGGTTATGCCGATTCTTATTGGGGGATTTGGTAACTGACTTGTCCCACTAATACTTGGCGCCCCAGACATAGCTTTCCCACGCATAAATAATATAAGTTTTTGGCTCCTGCCCCCATCATTTCTCCTTCTTCTTGCCTCTTCGACTGTCGAGGCTGGTGTCGGAACTGGCTGAACTGTATATCCCCCTTTAGCAGGGAACCTGGCCCATGCAGGGCCATCAGTTGACCTAGCTATTTTCTCCCTTCACCTAGCTGGGGTGTCGTCAATTTTAGGTGCCATTAACTTTATTACAACCATTCTAAATATAAAGCCAGCAGCACTAACACAGTATCAAACCCCCTTATTCATTTGATCCGTTCTTATTACTGCTGTATTGCTTCTTCTTTCTCTCCCTGTATTGGCCGCAGGAATCACGATACTTCTCACTGAC
>N_MHSKY_CS10101.seq
ATTGGCACTGCCCTTAGCCTGCTTATCCGCGCTGAACTATCCCAACCTGGCACCCTGCTCGGCGATGATCAAATCTATAATGTCATTGTTACTGCCCATGCATTTGTAATAATTTTCTTTATGGTTATGCCGATTCTTATTGGGGGATTTGGTAACTGACTTGTCCCACTAATACTTGGCGCCCCAGACATAGCTTTCCCACGCATAAATAATATAAGTTTTTGGCTCCTGCCCCCATCATTTCTCCTTCTTCTTGCCTCTTCGACTGTCGAGGCTGGTGTCGGAACTGGCTGAACTGTATATCCCCCTTTAGCAGGGAACCTGGCCCATGCAGGGCCATCAGTTGACCTAGCTATTTTCTCCCTTCACCTAGCTGGGGTGTCGTCAATTTTAGGTGCCATTAACTTTATTACAACCATTCTAAATATAAAGCCAGCAGCACTAACACAGTATCAAACCCCCTTATTCATTTGATCCGTTCTTATTACTGCTGTATTGCTTCTTCTTTCTCTCCCTGTATTGGCCGCAGGAATCACGATACTTCTCACTGAC
>N_MHSKY_CS10102.seq
ATTGGCACTGCCCTTAGCCTGCTTATCCGCGCTGAACTATCCCAACCTGGCACCCTGCTCGGCGATGATCAAATCTATAATGTCATTGTTACTGCCCATGCATTTGTAATAATTTTCTTTATGGTTATGCCGATTCTTATTGGGGGATTTGGTAACTGACTTGTCCCACTAATACTTGGCGCCCCAGACATAGCTTTCCCACGCATAAATAATATAAGTTTTTGGCTCCTGCCCCCATCATTTCTCCTTCTTCTTGCCTCTTCGACTGTCGAGGCTGGTGTCGGAACTGGCTGAACTGTATATCCCCCTTTAGCAGGGAACCTGGCCCATGCAGGGCCATCAGTTGACCTAGCTATTTTCTCCCTTCACCTAGCTGGGGTGTCGTCAATTTTAGGTGCCATTAACTTTATTACAACCATTCTAAATATAAAGCCAGCAGCACTAACACAGTATCAAACCCCCTTATTCATTTGATCCGTTCTTATTACTGCTGTATTGCTTCTTCTTTCTCTCCCTGTATTGGCCGCAGGAATCACGATACTTCTCACTGAC
>N_MHSKY_CS10103.seq
ATTGGCACTGCCCTTAGCCTGCTTATCCGCGCTGAACTATCCCAACCTGGCACCCTGCTCGGCGATGATCAAATCTATAATGTCATTGTTACTGCCCATGCATTTGTAATAATTTTCTTTATGGTTATGCCGATTCTTATTGGGGGATTTGGTAACTGACTTGTCCCACTAATACTTGGCGCCCCAGACATAGCTTTCCCACGCATAAATAATATAAGTTTTTGGCTCCTGCCCCCATCATTTCTCCTTCTTCTTGCCTCTTCGACTGTCGAGGCTGGTGTCGGAACTGGCTGAACTGTATATCCCCCTTTAGCAGGGAACCTGGCCCATGCAGGGCCATCAGTTGACCTAGCTATTTTCTCCCTTCACCTAGCTGGGGTGTCGTCAATTTTAGGTGCCATTAACTTTATTACAACCATTCTAAATATAAAGCCAGCAGCACTAACACAGTATCAAACCCCCTTATTCATTTGATCCGTTCTTATTACTGCTGTATTGCTTCTTCTTTCTCTCCCTGTATTGGCCGCAGGAATCACGATACTTCTCACTGAC
>N_MHSKY_CS10104.seq
ATTGGCACTGCCCTTAGCCTGCTTATCCGCGCTGAACTATCCCAACCTGGCACCCTGCTCGGCGATGATCAAATCTATAATGTCATTGTTACTGCCCATGCATTTGTAATAATTTTCTTTATGGTTATGCCGATTCTTATTGGGGGATTTGGTAACTGACTTGTCCCACTAATACTTGGCGCCCCAGACATAGCTTTCCCACGCATAAATAATATAAGTTTTTGGCTCCTGCCCCCATCATTTCTCCTTCTTCTTGCCTCTTCGACTGTCGAGGCTGGTGTCGGAACTGGCTGAACTGTATATCCCCCTTTAGCAGGGAACCTGGCCCATGCAGGGCCATCAGTTGACCTAGCTATTTTCTCCCTTCACCTAGCTGGGGTGTCGTCAATTTTAGGTGCCATTAACTTTATTACAACCATTCTAAATATAAAGCCAGCAGCACTAACACAGTATCAAACCCCCTTATTCATTTGATCCGTTCTTATTACTGCTGTATTGCTTCTTCTTTCTCTCCCTGTATTGGCCGCAGGAATCACGATACTTCTCACTGAC
>N_MHSKY_CS10105.seq
ATTGGCACTGCCCTTAGCCTGCTTATCCGCGCTGAACTATCCCAACCTGGCACCCTGCTCGGCGATGATCAAATCTATAATGTCATTGTTACTGCCCATGCATTTGTAATAATTTTCTTTATGGTTATGCCGATTCTTATTGGGGGATTTGGTAACTGACTTGTCCCACTAATACTTGGCGCCCCAGACATAGCTTTCCCACGCATAAATAATATAAGTTTTTGGCTCCTGCCCCCATCATTTCTCCTTCTTCTTGCCTCTTCGACTGTCGAGGCTGGTGTCGGAACTGGCTGAACTGTATATCCCCCTTTAGCAGGGAACCTGGCCCATGCAGGGCCATCAGTTGACCTAGCTATTTTCTCCCTTCACCTAGCTGGGGTGTCGTCAATTTTAGGTGCCATTAACTTTATTACAACCATTCTAAATATAAAGCCAGCAGCACTAACACAGTATCAAACCCCCTTATTCATTTGATCCGTTCTTATTACTGCTGTATTGCTTCTTCTTTCTCTCCCTGTATTGGCCGCAGGAATCACGATACTTCTCACTGAC
>N_MHSKY_CS10106.seq
ATTGGCACTGCCCTTAGCCTGCTTATCCGCGCTGAACTATCCCAACCTGGCACCCTGCTCGGCGATGATCAAATCTATAATGTCATTGTTACTGCCCATGCATTTGTAATAATTTTCTTTATGGTTATGCCGATTCTTATTGGGGGATTTGGTAACTGACTTGTCCCACTAATACTTGGCGCCCCAGACATAGCTTTCCCACGCATAAATAATATAAGTTTTTGGCTCCTGCCCCCATCATTTCTCCTTCTTCTTGCCTCTTCGACTGTCGAGGCTGGTGTCGGAACTGGCTGAACTGTATATCCCCCTTTAGCAGGGAACCTGGCCCATGCAGGGCCATCAGTTGACCTAGCTATTTTCTCCCTTCACCTAGCTGGGGTGTCGTCAATTTTAGGTGCCATTAACTTTATTACAACCATTCTAAATATAAAGCCAGCAGCACTAACACAGTATCAAACCCCCTTATTCATTTGATCCGTTCTTATTACTGCTGTATTGCTTCTTCTTTCTCTCCCTGTATTGGCCGCAGGAATCACGATACTTCTCACTGAC
>N_MHSKY_CS10107.seq
ATTGGCACTGCCCTTAGCCTGCTTATCCGCGCTGAACTATCCCAACCTGGCACCCTGCTCGGCGATGATCAAATCTATAATGTCATTGTTACTGCCCATGCATTTGTAATAATTTTCTTTATGGTTATGCCGATTCTTATTGGGGGATTTGGTAACTGACTTGTCCCACTAATACTTGGCGCCCCAGACATAGCTTTCCCACGCATAAATAATATAAGTTTTTGGCTCCTGCCCCCATCATTTCTCCTTCTTCTTGCCTCTTCGACTGTCGAGGCTGGTGTCGGAACTGGCTGAACTGTATATCCCCCTTTAGCAGGGAACCTGGCCCATGCAGGGCCATCAGTTGACCTAGCTATTTTCTCCCTTCACCTAGCTGGGGTGTCGTCAATTTTAGGTGCCATTAACTTTATTACAACCATTCTAAATATAAAGCCAGCAGCACTAACACAGTATCAAACCCCCTTATTCATTTGATCCGTTCTTATTACTGCTGTATTGCTTCTTCTTTCTCTCCCTGTATTGGCCGCAGGAATCACGATACTTCTCACTGAC
>N_MHSKY_CS10108.seq
ATTGGCACCGCCCTTAGCCTGCTTATCCGCGCTGAACTATCCCAACCCGGCACCCTGCTCGGAGATGACCAAATCTACAACGTCATTGTTACCGCCCATGCATTTGTAATGATTTTCTTTATGGTCATACCGATCCTAATCGGGGGGTTTGGTAACTGACTTATCCCACTAATACTAGGAGCCCCAGATATAGCTTTCCCGCGTATAAATAATATAAGTTTTTGGCTCCTTCCCCCATCATTTTTACTACTCCTTGCCTCTTCAACTGTTGAGGCAGGCGTCGGAACTGGCTGAACTGTATATCCTCCCTTAGCAGGGAACTTAGCCCACGCGGGCCCCTCCGTTGACCTAGCAATTTTTTCCCTTCACCTAGCCGGGGTGTCATCAATTTTAGGCGCCATTAACTTTATTACAACCATTCTAAACATAAAGCCGGCTGCATTAACACAGTACCAAACCCCCTTATTCATTTGATCCGTTCTTATTACTGCTGTGTTGCTTCTTCTTTCTCTCCCTGTATTAGCCGCAGGAATTACTATACTTCTCACTGAC
>N_MHSKY_CS10109.seq
ATTGGCACCGCCCTTAGCCTGCTTATCCGCGCTGAACTATCCCAACCCGGCACCCTGCTCGGAGATGACCAAATCTACAACGTCATTGTTACCGCCCATGCATTTGTAATGATTTTCTTTATGGTCATACCGATCCTAATCGGGGGGTTTGGTAACTGACTTATCCCACTAATACTAGGAGCCCCAGATATAGCTTTCCCGCGTATAAATAATATAAGTTTTTGGCTCCTTCCCCCATCATTTTTACTACTCCTTGCCTCTTCAACTGTTGAGGCAGGCGTCGGAACTGGCTGAACTGTATATCCTCCCTTAGCAGGGAACTTAGCCCACGCGGGCCCCTCCGTTGACCTAGCAATTTTTTCCCTTCACCTAGCCGGGGTGTCATCAATTTTAGGCGCCATTAACTTTATTACAACCATTCTAAACATAAAGCCGGCTGCATTAACACAGTACCAAACCCCCTTATTCATTTGATCCGTTCTTATTACTGCTGTGTTGCTTCTTCTTTCTCTCCCTGTATTAGCCGCAGGAATTACTATACTTCTCACTGAC
>N_MHSKY_CS10110.seq
ATTGGCACCGCCCTTAGCCTGCTTATCCGCGCTGAACTATCCCAACCCGGCACCCTGCTCGGAGATGACCAAATCTACAACGTCATTGTTACCGCCCATGCATTTGTAATGATTTTCTTTATGGTCATACCGATCCTAATCGGGGGGTTTGGTAACTGACTTATCCCACTAATACTAGGAGCCCCAGATATAGCTTTCCCGCGTATAAATAATATAAGTTTTTGGCTCCTTCCCCCATCATTTTTACTACTCCTTGCCTCTTCAACTGTTGAGGCAGGCGTCGGAACTGGCTGAACTGTATATCCTCCCTTAGCAGGGAACTTAGCCCACGCGGGCCCCTCCGTTGACCTAGCAATTTTTTCCCTTCACCTAGCCGGGGTGTCATCAATTTTAGGCGCCATTAACTTTATTACAACCATTCTAAACATAAAGCCGGCTGCATTAACACAGTACCAAACCCCCTTATTCATTTGATCCGTTCTTATTACTGCTGTGTTGCTTCTTCTTTCTCTCCCTGTATTAGCCGCAGGAATTACTATACTTCTCACTGAC
>N_MHSKY_CS10111.seq
ATTGGCACCGCCCTTAGCCTGCTTATCCGCGCTGAACTATCCCAACCCGGCACCCTGCTCGGAGATGACCAAATCTACAACGTCATTGTTACCGCCCATGCATTTGTAATGATTTTCTTTATGGTCATACCGATCCTAATCGGGGGGTTTGGTAACTGACTTATCCCACTAATACTAGGAGCCCCAGATATAGCTTTCCCGCGTATAAATAATATAAGTTTTTGGCTCCTTCCCCCATCATTTTTACTACTCCTTGCCTCTTCAACTGTTGAGGCAGGCGTCGGAACTGGCTGAACTGTATATCCTCCCTTAGCAGGGAACTTAGCCCACGCGGGCCCCTCCGTTGACCTAGCAATTTTTTCCCTTCACCTAGCCGGGGTGTCATCAATTTTAGGCGCCATTAACTTTATTACAACCATTCTAAACATAAAGCCGGCTGCATTAACACAGTACCAAACCCCCTTATTCATTTGATCCGTTCTTATTACTGCTGTGTTGCTTCTTCTTTCTCTCCCTGTATTAGCCGCAGGAATTACTATACTTCTCACTGAC
>N_MHSKY_CS10112.seq
ATTGGCACCGCCCTTAGCCTGCTTATCCGCGCTGAACTATCCCAACCCGGCACCCTGCTCGGAGATGACCAAATCTACAACGTCATTGTTACCGCCCATGCATTTGTAATGATTTTCTTTATGGTCATACCGATCCTAATCGGGGGGTTTGGTAACTGACTTATCCCACTAATACTAGGAGCCCCAGATATAGCTTTCCCGCGTATAAATAATATAAGTTTTTGGCTCCTTCCCCCATCATTTTTACTACTCCTTGCCTCTTCAACTGTTGAGGCAGGCGTCGGAACTGGCTGAACTGTATATCCTCCCTTAGCAGGGAACTTAGCCCACGCGGGCCCCTCCGTTGACCTAGCAATTTTTTCCCTTCACCTAGCCGGGGTGTCATCAATTTTAGGCGCCATTAACTTTATTACAACCATTCTAAACATAAAGCCGGCTGCATTAACACAGTACCAAACCCCCTTATTCATTTGATCCGTTCTTATTACTGCTGTGTTGCTTCTTCTTTCTCTCCCTGTATTAGCCGCAGGAATTACTATACTTCTCACTGAC
>N_MHSKY_CS10113.seq
ATTGGCACCGCCCTTAGCCTGCTTATCCGCGCTGAACTATCCCAACCCGGCACCCTGCTCGGAGATGACCAAATCTACAACGTCATTGTTACCGCCCATGCATTTGTAATGATTTTCTTTATGGTCATACCGATCCTAATCGGGGGGTTTGGTAACTGACTTATCCCACTAATACTAGGAGCCCCAGATATAGCTTTCCCGCGTATAAATAATATAAGTTTTTGGCTCCTTCCCCCATCATTTTTACTACTCCTTGCCTCTTCAACTGTTGAGGCAGGCGTCGGAACTGGCTGAACTGTATATCCTCCCTTAGCAGGGAACTTAGCCCACGCGGGCCCCTCCGTTGACCTAGCAATTTTTTCCCTTCACCTAGCCGGGGTGTCATCAATTTTAGGCGCCATTAACTTTATTACAACCATTCTAAACATAAAGCCGGCTGCATTAACACAGTACCAAACCCCCTTATTCATTTGATCCGTTCTTATTACTGCTGTGTTGCTTCTTCTTTCTCTCCCTGTATTAGCCGCAGGAATTACTATACTTCTCACTGAC
>N_MHSKY_CS10114.seq
ATTGGCACCGCCCTTAGCCTGCTTATCCGCGCTGAACTATCCCAACCCGGCACCCTGCTCGGAGATGACCAAATCTACAACGTCATTGTTACCGCCCATGCATTTGTAATGATTTTCTTTATGGTCATACCGATCCTAATCGGGGGGTTTGGTAACTGACTTATCCCACTAATACTAGGAGCCCCAGATATAGCTTTCCCGCGTATAAATAATATAAGTTTTTGGCTCCTTCCCCCATCATTTTTACTACTCCTTGCCTCTTCAACTGTTGAGGCAGGCGTCGGAACTGGCTGAACTGTATATCCTCCCTTAGCAGGGAACTTAGCCCACGCGGGCCCCTCCGTTGACCTAGCAATTTTTTCCCTTCACCTAGCCGGGGTGTCATCAATTTTAGGCGCCATTAACTTTATTACAACCATTCTAAACATAAAGCCGGCTGCATTAACACAGTACCAAACCCCCTTATTCATTTGATCCGTTCTTATTACTGCTGTGTTGCTTCTTCTTTCTCTCCCTGTATTAGCCGCAGGAATTACTATACTTCTCACTGAC
>N_MHSKY_CS10115.seq
ATTGGCACCGCCCTTAGCCTGCTTATCCGCGCTGAACTATCCCAACCCGGCACCCTGCTCGGAGATGACCAAATCTACAACGTCATTGTTACCGCCCATGCATTTGTAATGATTTTCTTTATGGTCATACCGATCCTAATCGGGGGGTTTGGTAACTGACTTATCCCACTAATACTAGGAGCCCCAGATATAGCTTTCCCGCGTATAAATAATATAAGTTTTTGGCTCCTTCCCCCATCATTTTTACTACTCCTTGCCTCTTCAACTGTTGAGGCAGGCGTCGGAACTGGCTGAACTGTATATCCTCCCTTAGCAGGGAACTTAGCCCACGCGGGCCCCTCCGTTGACCTAGCAATTTTTTCCCTTCACCTAGCCGGGGTGTCATCAATTTTAGGCGCCATTAACTTTATTACAACCATTCTAAACATAAAGCCGGCTGCATTAACACAGTACCAAACCCCCTTATTCATTTGATCCGTTCTTATTACTGCTGTGTTGCTTCTTCTTTCTCTCCCTGTATTAGCCGCAGGAATTACTATACTTCTCACTGAC
>N_MHSKY_CS10116.seq
ATTGGCACCGCCCTTAGCCTGCTTATCCGCGCTGAACTATCCCAACCCGGCACCCTGCTCGGAGATGACCAAATCTACAACGTCATTGTTACCGCCCATGCATTTGTAATGATTTTCTTTATGGTCATACCGATCCTAATCGGGGGGTTTGGTAACTGACTTATCCCACTAATACTAGGAGCCCCAGATATAGCTTTCCCGCGTATAAATAATATAAGTTTTTGGCTCCTTCCCCCATCATTTTTACTACTCCTTGCCTCTTCAACTGTTGAGGCAGGCGTCGGAACTGGCTGAACTGTATATCCTCCCTTAGCAGGGAACTTAGCCCACGCGGGCCCCTCCGTTGACCTAGCAATTTTTTCCCTTCACCTAGCCGGGGTGTCATCAATTTTAGGCGCCATTAACTTTATTACAACCATTCTAAACATAAAGCCGGCTGCATTAACACAGTACCAAACCCCCTTATTCATTTGATCCGTTCTTATTACTGCTGTGTTGCTTCTTCTTTCTCTCCCTGTATTAGCCGCAGGAATTACTATACTTCTCACTGAC
>N_MHSKY_CS10117.seq
ATTGGCACCGCCCTTAGCCTGCTTATCCGCGCTGAACTATCCCAACCCGGCACCCTGCTCGGAGATGACCAAATCTACAACGTCATTGTTACCGCCCATGCATTTGTAATGATTTTCTTTATGGTCATACCGATCCTAATCGGGGGGTTTGGTAACTGACTTATCCCACTAATACTAGGAGCCCCAGATATAGCTTTCCCGCGTATAAATAATATAAGTTTTTGGCTCCTTCCCCCATCATTTTTACTACTCCTTGCCTCTTCAACTGTTGAGGCAGGCGTCGGAACTGGCTGAACTGTATATCCTCCCTTAGCAGGGAACTTAGCCCACGCGGGCCCCTCCGTTGACCTAGCAATTTTTTCCCTTCACCTAGCCGGGGTGTCATCAATTTTAGGCGCCATTAACTTTATTACAACCATTCTAAACATAAAGCCGGCTGCATTAACACAGTACCAAACCCCCTTATTCATTTGATCCGTTCTTATTACTGCTGTGTTGCTTCTTCTTTCTCTCCCTGTATTAGCCGCAGGAATTACTATACTTCTCACTGAC
>N_MHSKY_CS10118.seq
ATTGGCACCGCCCTTAGCCTGCTTATCCGCGCTGAACTATCCCAACCCGGCACCCTGCTCGGAGATGACCAAATCTACAACGTCATTGTTACCGCCCATGCATTTGTAATGATTTTCTTTATGGTCATACCGATCCTAATCGGGGGGTTTGGTAACTGACTTATCCCACTAATACTAGGAGCCCCAGATATAGCTTTCCCGCGTATAAATAATATAAGTTTTTGGCTCCTTCCCCCATCATTTTTACTACTCCTTGCCTCTTCAACTGTTGAGGCAGGCGTCGGAACTGGCTGAACTGTATATCCTCCCTTAGCAGGGAACTTAGCCCACGCGGGCCCCTCCGTTGACCTAGCAATTTTTTCCCTTCACCTAGCCGGGGTGTCATCAATTTTAGGCGCCATTAACTTTATTACAACCATTCTAAACATAAAGCCGGCTGCATTAACACAGTACCAAACCCCCTTATTCATTTGATCCGTTCTTATTACTGCTGTGTTGCTTCTTCTTTCTCTCCCTGTATTAGCCGCAGGAATTACTATACTTCTCACTGAC
>N_CMDS_CS10119.seq
ATTGGCACTGCCCTTAGCCTGCTTATCCGCGCTGAACTATCCCAACCTGGCACCCTGCTCGGCGATGATCAAATCTATAATGTCATTGTTACTGCCCATGCATTTGTAATAATTTTCTTTATGGTTATGCCGATTCTTATTGGGGGATTTGGTAACTGACTTGTCCCACTAATACTTGGCGCCCCAGACATAGCTTTCCCACGCATAAATAATATAAGTTTTTGGCTCCTGCCCCCATCATTTCTCCTTCTTCTTGCCTCTTCGACTGTCGAGGCTGGTGTCGGAACTGGCTGAACTGTATATCCCCCTTTAGCAGGGAACCTGGCCCATGCAGGGCCATCAGTTGACCTAGCTATTTTCTCCCTTCACCTAGCTGGGGTGTCGTCAATTTTAGGTGCCATTAACTTTATTACAACCATTCTAAATATAAAGCCAGCAGCACTAACACAGTATCAAACCCCCTTATTCATTTGATCCGTTCTTATTACTGCTGTATTGCTTCTTCTTTCTCTCCCTGTATTGGCCGCAGGAATCACGATACTTCTCACTGAC
>N_CMDS_CS10120.seq
ATTGGCACTGCCCTTAGCCTGCTTATCCGCGCTGAACTATCCCAACCTGGCACCCTGCTCGGCGATGATCAAATCTATAATGTCATTGTTACTGCCCATGCATTTGTAATAATTTTCTTTATGGTTATGCCGATTCTTATTGGGGGATTTGGTAACTGACTTGTCCCACTAATACTTGGCGCCCCAGACATAGCTTTCCCACGCATAAATAATATAAGTTTTTGGCTCCTGCCCCCATCATTTCTCCTTCTTCTTGCCTCTTCGACTGTCGAGGCTGGTGTCGGAACTGGCTGAACTGTATATCCCCCTTTAGCAGGGAACCTGGCCCATGCAGGGCCATCAGTTGACCTAGCTATTTTCTCCCTTCACCTAGCTGGGGTGTCGTCAATTTTAGGTGCCATTAACTTTATTACAACCATTCTAAATATAAAGCCAGCAGCACTAACACAGTATCAAACCCCCTTATTCATTTGATCCGTTCTTATTACTGCTGTATTGCTTCTTCTTTCTCTCCCTGTATTGGCCGCAGGAATCACGATACTTCTCACTGAC
>N_CMDS_CS10121.seq
ATTGGCACTGCCCTTAGCCTGCTTATCCGCGCTGAACTATCCCAACCTGGCACCCTGCTCGGCGATGATCAAATCTATAATGTCATTGTTACTGCCCATGCATTTGTAATAATTTTCTTTATGGTTATGCCGATTCTTATTGGGGGATTTGGTAACTGACTTGTCCCACTAATACTTGGCGCCCCAGACATAGCTTTCCCACGCATAAATAATATAAGTTTTTGGCTCCTGCCCCCATCATTTCTCCTTCTTCTTGCCTCTTCGACTGTCGAGGCTGGTGTCGGAACTGGCTGAACTGTATATCCCCCTTTAGCAGGGAACCTGGCCCATGCAGGGCCATCAGTTGACCTAGCTATTTTCTCCCTTCACCTAGCTGGGGTGTCGTCAATTTTAGGTGCCATTAACTTTATTACAACCATTCTAAATATAAAGCCAGCAGCACTAACACAGTATCAAACCCCCTTATTCATTTGATCCGTTCTTATTACTGCTGTATTGCTTCTTCTTTCTCTCCCTGTATTGGCCGCAGGAATCACGATACTTCTCACTGAC
>N_CMDS_CS10122.seq
ATTGGCACTGCCCTTAGCCTGCTTATCCGCGCTGAACTATCCCAACCTGGCACCCTGCTCGGCGATGATCAAATCTATAATGTCATTGTTACTGCCCATGCATTTGTAATAATTTTCTTTATGGTTATGCCGATTCTTATTGGGGGATTTGGTAACTGACTTGTCCCACTAATACTTGGCGCCCCAGACATAGCTTTCCCACGCATAAATAATATAAGTTTTTGGCTCCTGCCCCCATCATTTCTCCTTCTTCTTGCCTCTTCGACTGTCGAGGCTGGTGTCGGAACTGGCTGAACTGTATATCCCCCTTTAGCAGGGAACCTGGCCCATGCAGGGCCATCAGTTGACCTAGCTATTTTCTCCCTTCACCTAGCTGGGGTGTCGTCAATTTTAGGTGCCATTAACTTTATTACAACCATTCTAAATATAAAGCCAGCAGCACTAACACAGTATCAAACCCCCTTATTCATTTGATCCGTTCTTATTACTGCTGTATTGCTTCTTCTTTCTCTCCCTGTATTGGCCGCAGGAATCACGATACTTCTCACTGAC
>N_CMDS_CS10123.seq
ATTGGCACTGCCCTTAGCCTGCTTATCCGCGCTGAACTATCCCAACCTGGCACCCTGCTCGGCGATGATCAAATCTATAATGTCATTGTTACTGCCCATGCATTTGTAATAATTTTCTTTATGGTTATGCCGATTCTTATTGGGGGATTTGGTAACTGACTTGTCCCACTAATACTTGGCGCCCCAGACATAGCTTTCCCACGCATAAATAATATAAGTTTTTGGCTCCTGCCCCCATCATTTCTCCTTCTTCTTGCCTCTTCGACTGTCGAGGCTGGTGTCGGAACTGGCTGAACTGTATATCCCCCTTTAGCAGGGAACCTGGCCCATGCAGGGCCATCAGTTGACCTAGCTATTTTCTCCCTTCACCTAGCTGGGGTGTCGTCAATTTTAGGTGCCATTAACTTTATTACAACCATTCTAAATATAAAGCCAGCAGCACTAACACAGTATCAAACCCCCTTATTCATTTGATCCGTTCTTATTACTGCTGTATTGCTTCTTCTTTCTCTCCCTGTATTGGCCGCAGGAATCACGATACTTCTCACTGAC
>N_CMDS_CS10124.seq
ATTGGCACTGCCCTTAGCCTGCTTATCCGCGCTGAACTATCCCAACCTGGCACCCTGCTCGGCGATGATCAAATCTATAATGTCATTGTTACTGCCCATGCATTTGTAATAATTTTCTTTATGGTTATGCCGATTCTTATTGGGGGATTTGGTAACTGACTTGTCCCACTAATACTTGGCGCCCCAGACATAGCTTTCCCACGCATAAATAATATAAGTTTTTGGCTCCTGCCCCCATCATTTCTCCTTCTTCTTGCCTCTTCGACTGTCGAGGCTGGTGTCGGAACTGGCTGAACTGTATATCCCCCTTTAGCAGGGAACCTGGCCCATGCAGGGCCATCAGTTGACCTAGCTATTTTCTCCCTTCACCTAGCTGGGGTGTCGTCAATTTTAGGTGCCATTAACTTTATTACAACCATTCTAAATATAAAGCCAGCAGCACTAACACAGTATCAAACCCCCTTATTCATTTGATCCGTTCTTATTACTGCTGTATTGCTTCTTCTTTCTCTCCCTGTATTGGCCGCAGGAATCACGATACTTCTCACTGAC
>N_CMDS_CS10125.seq
ATTGGCACTGCCCTTAGCCTGCTTATCCGCGCTGAACTATCCCAACCTGGCACCCTGCTCGGCGATGATCAAATCTATAATGTCATTGTTACTGCCCATGCATTTGTAATAATTTTCTTTATGGTTATGCCGATTCTTATTGGGGGATTTGGTAACTGACTTGTCCCACTAATACTTGGCGCCCCAGACATAGCTTTCCCACGCATAAATAATATAAGTTTTTGGCTCCTGCCCCCATCATTTCTCCTTCTTCTTGCCTCTTCGACTGTCGAGGCTGGTGTCGGAACTGGCTGAACTGTATATCCCCCTTTAGCAGGGAACCTGGCCCATGCAGGGCCATCAGTTGACCTAGCTATTTTCTCCCTTCACCTAGCTGGGGTGTCGTCAATTTTAGGTGCCATTAACTTTATTACAACCATTCTAAATATAAAGCCAGCAGCACTAACACAGTATCAAACCCCCTTATTCATTTGATCCGTTCTTATTACTGCTGTATTGCTTCTTCTTTCTCTCCCTGTATTGGCCGCAGGAATCACGATACTTCTCACTGAC
>N_CMDS_CS10126.seq
ATTGGCACTGCCCTTAGCCTGCTTATCCGCGCTGAACTATCCCAACCTGGCACCCTGCTCGGCGATGATCAAATCTATAATGTCATTGTTACTGCCCATGCATTTGTAATAATTTTCTTTATGGTTATGCCGATTCTTATTGGGGGATTTGGTAACTGACTTGTCCCACTAATACTTGGCGCCCCAGACATAGCTTTCCCACGCATAAATAATATAAGTTTTTGGCTCCTGCCCCCATCATTTCTCCTTCTTCTTGCCTCTTCGACTGTCGAGGCTGGTGTCGGAACTGGCTGAACTGTATATCCCCCTTTAGCAGGGAACCTGGCCCATGCAGGGCCATCAGTTGACCTAGCTATTTTCTCCCTTCACCTAGCTGGGGTGTCGTCAATTTTAGGTGCCATTAACTTTATTACAACCATTCTAAATATAAAGCCAGCAGCACTAACACAGTATCAAACCCCCTTATTCATTTGATCCGTTCTTATTACTGCTGTATTGCTTCTTCTTTCTCTCCCTGTATTGGCCGCAGGAATCACGATACTTCTCACTGAC
>N_CMDS_CS10127.seq
ATTGGCACTGCCCTTAGCCTGCTTATCCGCGCTGAACTATCCCAACCTGGCACCCTGCTCGGCGATGATCAAATCTATAATGTCATTGTTACTGCCCATGCATTTGTAATAATTTTCTTTATGGTTATGCCGATTCTTATTGGGGGATTTGGTAACTGACTTGTCCCACTAATACTTGGCGCCCCAGACATAGCTTTCCCACGCATAAATAATATAAGTTTTTGGCTCCTGCCCCCATCATTTCTCCTTCTTCTTGCCTCTTCGACTGTCGAGGCTGGTGTCGGAACTGGCTGAACTGTATATCCCCCTTTAGCAGGGAACCTGGCCCATGCAGGGCCATCAGTTGACCTAGCTATTTTCTCCCTTCACCTAGCTGGGGTGTCGTCAATTTTAGGTGCCATTAACTTTATTACAACCATTCTAAATATAAAGCCAGCAGCACTAACACAGTATCAAACCCCCTTATTCATTTGATCCGTTCTTATTACTGCTGTATTGCTTCTTCTTTCTCTCCCTGTATTGGCCGCAGGAATCACGATACTTCTCACTGAC
>N_CMDS_CS10128.seq
ATTGGCACTGCCCTTAGCCTGCTTATCCGCGCTGAACTATCCCAACCTGGCACCCTGCTCGGCGATGATCAAATCTATAATGTCATTGTTACTGCCCATGCATTTGTAATAATTTTCTTTATGGTTATGCCGATTCTTATTGGGGGATTTGGTAACTGACTTGTCCCACTAATACTTGGCGCCCCAGACATAGCTTTCCCACGCATAAATAATATAAGTTTTTGGCTCCTGCCCCCATCATTTCTCCTTCTTCTTGCCTCTTCGACTGTCGAGGCTGGTGTCGGAACTGGCTGAACTGTATATCCCCCTTTAGCAGGGAACCTGGCCCATGCAGGGCCATCAGTTGACCTAGCTATTTTCTCCCTTCACCTAGCTGGGGTGTCGTCAATTTTAGGTGCCATTAACTTTATTACAACCATTCTAAATATAAAGCCAGCAGCACTAACACAGTATCAAACCCCCTTATTCATTTGATCCGTTCTTATTACTGCTGTATTGCTTCTTCTTTCTCTCCCTGTATTGGCCGCAGGAATCACGATACTTCTCACTGAC
>N_CMDS_CS10129.seq
ATTGGCACTGCCCTTAGCCTGCTTATCCGCGCTGAACTATCCCAACCTGGCACCCTGCTCGGCGATGATCAAATCTATAATGTCATTGTTACTGCCCATGCATTTGTAATAATTTTCTTTATGGTTATGCCGATTCTTATTGGGGGATTTGGTAACTGACTTGTCCCACTAATACTTGGCGCCCCAGACATAGCTTTCCCACGCATAAATAATATAAGTTTTTGGCTCCTGCCCCCATCATTTCTCCTTCTTCTTGCCTCTTCGACTGTCGAGGCTGGTGTCGGAACTGGCTGAACTGTATATCCCCCTTTAGCAGGGAACCTGGCCCATGCAGGGCCATCAGTTGACCTAGCTATTTTCTCCCTTCACCTAGCTGGGGTGTCGTCAATTTTAGGTGCCATTAACTTTATTACAACCATTCTAAATATAAAGCCAGCAGCACTAACACAGTATCAAACCCCCTTATTCATTTGATCCGTTCTTATTACTGCTGTATTGCTTCTTCTTTCTCTCCCTGTATTGGCCGCAGGAATCACGATACTTCTCACTGAC
>N_CMDS_CS10130.seq
ATTGGCACTGCCCTTAGCCTGCTTATCCGCGCTGAACTATCCCAACCTGGCACCCTGCTCGGCGATGATCAAATCTATAATGTCATTGTTACTGCCCATGCATTTGTAATAATTTTCTTTATGGTTATGCCGATTCTTATTGGGGGATTTGGTAACTGACTTGTCCCACTAATACTTGGCGCCCCAGACATAGCTTTCCCACGCATAAATAATATAAGTTTTTGGCTCCTGCCCCCATCATTTCTCCTTCTTCTTGCCTCTTCGACTGTCGAGGCTGGTGTCGGAACTGGCTGAACTGTATATCCCCCTTTAGCAGGGAACCTGGCCCATGCAGGGCCATCAGTTGACCTAGCTATTTTCTCCCTTCACCTAGCTGGGGTGTCGTCAATTTTAGGTGCCATTAACTTTATTACAACCATTCTAAATATAAAGCCAGCAGCACTAACACAGTATCAAACCCCCTTATTCATTTGATCCGTTCTTATTACTGCTGTATTGCTTCTTCTTTCTCTCCCTGTATTGGCCGCAGGAATCACGATACTTCTCACTGAC
>N_CMDS_CS10131.seq
ATTGGCACTGCCCTTAGCCTGCTTATCCGCGCTGAACTATCCCAACCTGGCACCCTGCTCGGCGATGATCAAATCTATAATGTCATTGTTACTGCCCATGCATTTGTAATAATTTTCTTTATGGTTATGCCGATTCTTATTGGGGGATTTGGTAACTGACTTGTCCCACTAATACTTGGCGCCCCAGACATAGCTTTCCCACGCATAAATAATATAAGTTTTTGGCTCCTGCCCCCATCATTTCTCCTTCTTCTTGCCTCTTCGACTGTCGAGGCTGGTGTCGGAACTGGCTGAACTGTATATCCCCCTTTAGCAGGGAACCTGGCCCATGCAGGGCCATCAGTTGACCTAGCTATTTTCTCCCTTCACCTAGCTGGGGTGTCGTCAATTTTAGGTGCCATTAACTTTATTACAACCATTCTAAATATAAAGCCAGCAGCACTAACACAGTATCAAACCCCCTTATTCATTTGATCCGTTCTTATTACTGCTGTATTGCTTCTTCTTTCTCTCCCTGTATTGGCCGCAGGAATCACGATACTTCTCACTGAC
>N_CMOK_CS10132.seq
ATTGGCACTGCCCTTAGCCTGCTTATCCGCGCTGAACTATCCCAACCTGGCACCCTGCTCGGCGATGATCAAATCTATAATGTCATTGTTACTGCCCATGCATTTGTAATAATTTTCTTTATGGTTATGCCGATTCTTATTGGGGGATTTGGTAACTGACTTGTCCCACTAATACTTGGCGCCCCAGACATAGCTTTCCCACGCATAAATAATATAAGTTTTTGGCTCCTGCCCCCATCATTTCTCCTTCTTCTTGCCTCTTCGACTGTCGAGGCTGGTGTCGGAACTGGCTGAACTGTATATCCCCCTTTAGCAGGGAACCTGGCCCATGCAGGGCCATCAGTTGACCTAGCTATTTTCTCCCTTCACCTAGCTGGGGTGTCGTCAATTTTAGGTGCCATTAACTTTATTACAACCATTCTAAATATAAAGCCAGCAGCACTAACACAGTATCAAACCCCCTTATTCATTTGATCCGTTCTTATTACTGCTGTATTGCTTCTTCTTTCTCTCCCTGTATTGGCCGCAGGAATCACGATACTTCTCACTGAC
>N_CMOK_CS10133.seq
-------------------------------------------AACCTGGCACCCTGCTCGGCGATGATCAAATCTATAATGTCATTGTTACTGCCCATGCATTTGTAATAATTTTCTTTATGGTTATGCCGATTCTTATTGGGGGATTTGGTAACTGACTTGTCCCACTAATACTTGGCGCCCCAGACATAGCTTTCCCACGCATAAATAATATAAGTTTTTGGCTCCTGCCCCCATCATTTCTCCTTCTTCTTGCCTCTTCGACTGTCGAGGCTGGTGTCGGAACTGGCTGAACTGTATATCCCCCTTTAGCAGGGAACCTGGCCCATGCAGGGCCATCAGTTGACCTAGCTATTTTCTCCCTTCACCTAGCTGGGGTGTCGTCAATTTTAGGTGCCATTAACTTTATTACAACCATTCTAAATATAAAGCCAGCAGCACTAACACAGTATCAAACCCCCTTATTCATTTGATCCGTTCTTATTACTGCTGTATTGCTTCTTCTTTCTCTCCCTGTATTGGCCGCAGGAATCACGATACTTCTCACTGAC
>N_CMOK_CS10134.seq
-------------------------------------------AACCTGGCACCCTGCTCGGCGATGATCAAATCTATAATGTCATTGTTACTGCCCATGCATTTGTAATAATTTTCTTTATGGTTATGCCGATTCTTATTGGGGGATTTGGTAACTGACTTGTCCCACTAATACTTGGCGCCCCAGACATAGCTTTCCCACGCATAAATAATATAAGTTTTTGGCTCCTGCCCCCATCATTTCTCCTTCTTCTTGCCTCTTCGACTGTCGAGGCTGGTGTCGGAACTGGCTGAACTGTATATCCCCCTTTAGCAGGGAACCTGGCCCATGCAGGGCCATCAGTTGACCTAGCTATTTTCTCCCTTCACCTAGCTGGGGTGTCGTCAATTTTAGGTGCCATTAACTTTATTACAACCATTCTAAATATAAAGCCAGCAGCACTAACACAGTATCAAACCCCCTTATTCATTTGATCCGTTCTTATTACTGCTGTATTGCTTCTTCTTTCTCTCCCTGTATTGGCCGCAGGAATCACGATACTTCTCACTGAC
>N_CMOK_CS10135.seq
-------------------------------------------AACCTGGCACCCTGCTCGGCGATGATCAAATCTATAATGTCATTGTTACTGCCCATGCATTTGTAATAATTTTCTTTATGGTTATGCCGATTCTTATTGGGGGATTTGGTAACTGACTTGTCCCACTAATACTTGGCGCCCCAGACATAGCTTTCCCACGCATAAATAATATAAGTTTTTGGCTCCTGCCCCCATCATTTCTCCTTCTTCTTGCCTCTTCGACTGTCGAGGCTGGTGTCGGAACTGGCTGAACTGTATATCCCCCTTTAGCAGGGAACCTGGCCCATGCAGGGCCATCAGTTGACCTAGCTATTTTCTCCCTTCACCTAGCTGGGGTGTCGTCAATTTTAGGTGCCATTAACTTTATTACAACCATTCTAAATATAAAGCCAGCAGCACTAACACAGTATCAAACCCCCTTATTCATTTGATCCGTTCTTATTACTGCTGTATTGCTTCTTCTTTCTCTCCCTGTATTGGCCGCAGGAATCACGATACTTCTCACTGAC
>N_CMOK_CS10136.seq
-------------------------------------------AACCTGGCACCCTGCTCGGCGATGATCAAATCTATAATGTCATTGTTACTGCCCATGCATTTGTAATAATTTTCTTTATGGTTATGCCGATTCTTATTGGGGGATTTGGTAACTGACTTGTCCCACTAATACTTGGCGCCCCAGACATAGCTTTCCCACGCATAAATAATATAAGTTTTTGGCTCCTGCCCCCATCATTTCTCCTTCTTCTTGCCTCTTCGACTGTCGAGGCTGGTGTCGGAACTGGCTGAACTGTATATCCCCCTTTAGCAGGGAACCTGGCCCATGCAGGGCCATCAGTTGACCTAGCTATTTTCTCCCTTCACCTAGCTGGGGTGTCGTCAATTTTAGGTGCCATTAACTTTATTACAACCATTCTAAATATAAAGCCAGCAGCACTAACACAGTATCAAACCCCCTTATTCATTTGATCCGTTCTTATTACTGCTGTATTGCTTCTTCTTTCTCTCCCTGTATTGGCCGCAGGAATCACGATACTTCTCACTGAC
>N_CMOK_CS10137.seq
-------------------------------------------AACCTGGCACCCTGCTCGGCGATGATCAAATCTATAATGTCATTGTTACTGCCCATGCATTTGTAATAATTTTCTTTATGGTTATGCCGATTCTTATTGGGGGATTTGGTAACTGACTTGTCCCACTAATACTTGGCGCCCCAGACATAGCTTTCCCACGCATAAATAATATAAGTTTTTGGCTCCTGCCCCCATCATTTCTCCTTCTTCTTGCCTCTTCGACTGTCGAGGCTGGTGTCGGAACTGGCTGAACTGTATATCCCCCTTTAGCAGGGAACCTGGCCCATGCAGGGCCATCAGTTGACCTAGCTATTTTCTCCCTTCACCTAGCTGGGGTGTCGTCAATTTTAGGTGCCATTAACTTTATTACAACCATTCTAAATATAAAGCCAGCAGCACTAACACAGTATCAAACCCCCTTATTCATTTGATCCGTTCTTATTACTGCTGTATTGCTTCTTCTTTCTCTCCCTGTATTGGCCGCAGGAATCACGATACTTCTCACTGAC
>N_CMOK_CS10138.seq
-------------------------------------------AACCTGGCACCCTGCTCGGCGATGATCAAATCTATAATGTCATTGTTACTGCCCATGCATTTGTAATAATTTTCTTTATGGTTATGCCGATTCTTATTGGGGGATTTGGTAACTGACTTGTCCCACTAATACTTGGCGCCCCAGACATAGCTTTCCCACGCATAAATAATATAAGTTTTTGGCTCCTGCCCCCATCATTTCTCCTTCTTCTTGCCTCTTCGACTGTCGAGGCTGGTGTCGGAACTGGCTGAACTGTATATCCCCCTTTAGCAGGGAACCTGGCCCATGCAGGGCCATCAGTTGACCTAGCTATTTTCTCCCTTCACCTAGCTGGGGTGTCGTCAATTTTAGGTGCCATTAACTTTATTACAACCATTCTAAATATAAAGCCAGCAGCACTAACACAGTATCAAACCCCCTTATTCATTTGATCCGTTCTTATTACTGCTGTATTGCTTCTTCTTTCTCTCCCTGTATTGGCCGCAGGAATCACGATACTTCTCACTGAC
>N_CMOK_CS10139.seq
-------------------------------------------AACCTGGCACCCTGCTCGGCGATGATCAAATCTATAATGTCATTGTTACTGCCCATGCATTTGTAATAATTTTCTTTATGGTTATGCCGATTCTTATTGGGGGATTTGGTAACTGACTTGTCCCACTAATACTTGGCGCCCCAGACATAGCTTTCCCACGCATAAATAATATAAGTTTTTGGCTCCTGCCCCCATCATTTCTCCTTCTTCTTGCCTCTTCGACTGTCGAGGCTGGTGTCGGAACTGGCTGAACTGTATATCCCCCTTTAGCAGGGAACCTGGCCCATGCAGGGCCATCAGTTGACCTAGCTATTTTCTCCCTTCACCTAGCTGGGGTGTCGTCAATTTTAGGTGCCATTAACTTTATTACAACCATTCTAAATATAAAGCCAGCAGCACTAACACAGTATCAAACCCCCTTATTCATTTGATCCGTTCTTATTACTGCTGTATTGCTTCTTCTTTCTCTCCCTGTATTGGCCGCAGGAATCACGATACTTCTCACTGAC
>N_CMOK_CS10140.seq
-------------------------------------------AACCTGGCACCCTGCTCGGCGATGATCAAATCTATAATGTCATTGTTACTGCCCATGCATTTGTAATAATTTTCTTTATGGTTATGCCGATTCTTATTGGGGGATTTGGTAACTGACTTGTCCCACTAATACTTGGCGCCCCAGACATAGCTTTCCCACGCATAAATAATATAAGTTTTTGGCTCCTGCCCCCATCATTTCTCCTTCTTCTTGCCTCTTCGACTGTCGAGGCTGGTGTCGGAACTGGCTGAACTGTATATCCCCCTTTAGCAGGGAACCTGGCCCATGCAGGGCCATCAGTTGACCTAGCTATTTTCTCCCTTCACCTAGCTGGGGTGTCGTCAATTTTAGGTGCCATTAACTTTATTACAACCATTCTAAATATAAAGCCAGCAGCACTAACACAGTATCAAACCCCCTTATTCATTTGATCCGTTCTTATTACTGCTGTATTGCTTCTTCTTTCTCTCCCTGTATTGGCCGCAGGAATCACGATACTTCTCACTGAC
>N_CMOK_CS10141.seq
-------------------------------------------AACCTGGCACCCTGCTCGGCGATGATCAAATCTATAATGTCATTGTTACTGCCCATGCATTTGTAATAATTTTCTTTATGGTTATGCCGATTCTTATTGGGGGATTTGGTAACTGACTTGTCCCACTAATACTTGGCGCCCCAGACATAGCTTTCCCACGCATAAATAATATAAGTTTTTGGCTCCTGCCCCCATCATTTCTCCTTCTTCTTGCCTCTTCGACTGTCGAGGCTGGTGTCGGAACTGGCTGAACTGTATATCCCCCTTTAGCAGGGAACCTGGCCCATGCAGGGCCATCAGTTGACCTAGCTATTTTCTCCCTTCACCTAGCTGGGGTGTCGTCAATTTTAGGTGCCATTAACTTTATTACAACCATTCTAAATATAAAGCCAGCAGCACTAACACAGTATCAAACCCCCTTATTCATTTGATCCGTTCTTATTACTGCTGTATTGCTTCTTCTTTCTCTCCCTGTATTGGCCGCAGGAATCACGATACTTCTCACTGAC
>N_CMOK_CS10142.seq
-------------------------------------------AACCTGGCACCCTGCTCGGCGATGATCAAATCTATAATGTCATTGTTACTGCCCATGCATTTGTAATAATTTTCTTTATGGTTATGCCGATTCTTATTGGGGGATTTGGTAACTGACTTGTCCCACTAATACTTGGCGCCCCAGACATAGCTTTCCCACGCATAAATAATATAAGTTTTTGGCTCCTGCCCCCATCATTTCTCCTTCTTCTTGCCTCTTCGACTGTCGAGGCTGGTGTCGGAACTGGCTGAACTGTATATCCCCCTTTAGCAGGGAACCTGGCCCATGCAGGGCCATCAGTTGACCTAGCTATTTTCTCCCTTCACCTAGCTGGGGTGTCGTCAATTTTAGGTGCCATTAACTTTATTACAACCATTCTAAATATAAAGCCAGCAGCACTAACACAGTATCAAACCCCCTTATTCATTTGATCCGTTCTTATTACTGCTGTATTGCTTCTTCTTTCTCTCCCTGTATTGGCCGCAGGAATCACGATACTTCTCACTGAC
>N_CMOK_CS10143.seq
-------------------------------------------AACCTGGCACCCTGCTCGGCGATGATCAAATCTATAATGTCATTGTTACTGCCCATGCATTTGTAATAATTTTCTTTATGGTTATGCCGATTCTTATTGGGGGATTTGGTAACTGACTTGTCCCACTAATACTTGGCGCCCCAGACATAGCTTTCCCACGCATAAATAATATAAGTTTTTGGCTCCTGCCCCCATCATTTCTCCTTCTTCTTGCCTCTTCGACTGTCGAGGCTGGTGTCGGAACTGGCTGAACTGTATATCCCCCTTTAGCAGGGAACCTGGCCCATGCAGGGCCATCAGTTGACCTAGCTATTTTCTCCCTTCACCTAGCTGGGGTGTCGTCAATTTTAGGTGCCATTAACTTTATTACAACCATTCTAAATATAAAGCCAGCAGCACTAACACAGTATCAAACCCCCTTATTCATTTGATCCGTTCTTATTACTGCTGTATTGCTTCTTCTTTCTCTCCCTGTATTGGCCGCAGGAATCACGATACTTCTCACTGAC
>N_CMOK_CS10144.seq
ATTGGCACTGCCCTTAGCCTGCTTATCCGCGCTGAACTATCCCAACCTGGCACCCTGCTCGGCGATGATCAAATCTATAATGTCATTGTTACTGCCCATGCATTTGTAATAATTTTCTTTATGGTTATGCCGATTCTTATTGGGGGATTTGGTAACTGACTTGTCCCACTAATACTTGGCGCCCCAGACATAGCTTTCCCACGCATAAATAATATAAGTTTTTGGCTCCTGCCCCCATCATTTCTCCTTCTTCTTGCCTCTTCGACTGTCGAGGCTGGTGTCGGAACTGGCTGAACTGTATATCCCCCTTTAGCAGGGAACCTGGCCCATGCAGGGCCATCAGTTGACCTAGCTATTTTCTCCCTTCACCTAGCTGGGGTGTCGTCAATTTTAGGTGCCATTAACTTTATTACAACCATTCTAAATATAAAGCCAGCAGCACTAACACAGTATCAAACCCCCTTATTCATTTGATCCGTTCTTATTACTGCTGTATTGCTTCTTCTTTCTCTCCCTGTATTGGCCGCAGGAATCACGATACTTCTCACTGAC
>C_SRB_CS10145.seq
ATTGGCACTGCCCTTAGCCTGCTTATCCGCGCTGAACTATCCCAACCTGGCACCCTGCTCGGCGATGATCAAATCTATAATGTCATTGTTACTGCCCATGCATTTGTAATAATTTTCTTTATGGTTATGCCAATTCTTATTGGGGGATTTGGTAACTGACTTGTCCCACTAATACTTGGCGCCCCAGACATAGCTTTCCCACGCATAAATAATATAAGTTTTTGGCTCCTGCCTCCATCATTTCTCCTTCTTCTTGCCTCTTCGACTGTCGAGGCTGGTGTCGGAACTGGCTGAACTGTATATCCCCCTTTAGCAGGGAACCTGGCCCATGCAGGGCCATCAGTTGACCTAGCTATTTTCTCCCTTCACCTAGCTGGGGTGTCGTCAATTTTAGGTGCCATTAACTTTATTACAACCATTCTAAATATAAAGCCAGCAGCACTAACACAGTATCAAACCCCCTTATTCATTTGATCCGTTCTTATTACTGCTGTATTGCTTCTTCTTTCTCTCCCTGTATTGGCCGCAGGAATCACGATACTTCTCACTGAC
>C_SRB_CS10146.seq
ATTGGCACTGCCCTTAGCCTGCTTATCCGCGCTGAACTATCCCAACCTGGCACCCTGCTCGGCGATGATCAAATCTATAATGTCATTGTTACTGCCCATGCATTTGTAATAATTTTCTTTATGGTTATGCCAATTCTTATTGGGGGATTTGGTAACTGACTTGTCCCACTAATACTTGGCGCCCCAGACATAGCTTTCCCACGCATAAATAATATAAGTTTTTGGCTCCTGCCTCCATCATTTCTCCTTCTTCTTGCCTCTTCGACTGTCGAGGCTGGTGTCGGAACTGGCTGAACTGTATATCCCCCTTTAGCAGGGAACCTGGCCCATGCAGGGCCATCAGTTGACCTAGCTATTTTCTCCCTTCACCTAGCTGGGGTGTCGTCAATTTTAGGTGCCATTAACTTTATTACAACCATTCTAAATATAAAGCCAGCAGCACTAACACAGTATCAAACCCCCTTATTCATTTGATCCGTTCTTATTACTGCTGTATTGCTTCTTCTTTCTCTCCCTGTATTGGCCGCAGGAATCACGATACTTCTCACTGAC
>C_SRB_CS10147.seq
ATTGGCACTGCCCTTAGCCTGCTTATCCGCGCTGAACTATCCCAACCTGGCACCCTGCTCGGCGATGATCAAATCTATAATGTCATTGTTACTGCCCATGCATTTGTAATAATTTTCTTTATGGTTATGCCAATTCTTATTGGGGGATTTGGTAACTGACTTGTCCCACTAATACTTGGCGCCCCAGACATAGCTTTCCCACGCATAAATAATATAAGTTTTTGGCTCCTGCCTCCATCATTTCTCCTTCTTCTTGCCTCTTCGACTGTCGAGGCTGGTGTCGGAACTGGCTGAACTGTATATCCCCCTTTAGCAGGGAACCTGGCCCATGCAGGGCCATCAGTTGACCTAGCTATTTTCTCCCTTCACCTAGCTGGGGTGTCGTCAATTTTAGGTGCCATTAACTTTATTACAACCATTCTAAATATAAAGCCAGCAGCACTAACACAGTATCAAACCCCCTTATTCATTTGATCCGTTCTTATTACTGCTGTATTGCTTCTTCTTTCTCTCCCTGTATTGGCCGCAGGAATCACGATACTTCTCACTGAC
>C_SRB_CS10148.seq
ATTGGCACTGCCCTTAGCCTGCTTATCCGCGCTGAACTATCCCAACCTGGCACCCTGCTCGGCGATGATCAAATCTATAATGTCATTGTTACTGCCCATGCATTTGTAATAATTTTCTTTATGGTTATGCCAATTCTTATTGGGGGATTTGGTAACTGACTTGTCCCACTAATACTTGGCGCCCCAGACATAGCTTTCCCACGCATAAATAATATAAGTTTTTGGCTCCTGCCTCCATCATTTCTCCTTCTTCTTGCCTCTTCGACTGTCGAGGCTGGTGTCGGAACTGGCTGAACTGTATATCCCCCTTTAGCAGGGAACCTGGCCCATGCAGGGCCATCAGTTGACCTAGCTATTTTCTCCCTTCACCTAGCTGGGGTGTCGTCAATTTTAGGTGCCATTAACTTTATTACAACCATTCTAAATATAAAGCCAGCAGCACTAACACAGTATCAAACCCCCTTATTCATTTGATCCGTTCTTATTACTGCTGTATTGCTTCTTCTTTCTCTCCCTGTATTGGCCGCAGGAATCACGATACTTCTCACTGAC
>C_SRB_CS10149.seq
ATTGGCACTGCCCTTAGCCTGCTTATCCGCGCTGAACTATCCCAACCTGGCACCCTGCTCGGCGATGATCAAATCTATAATGTCATTGTTACTGCCCATGCATTTGTAATAATTTTCTTTATGGTTATGCCAATTCTTATTGGGGGATTTGGTAACTGACTTGTCCCACTAATACTTGGCGCCCCAGACATAGCTTTCCCACGCATAAATAATATAAGTTTTTGGCTCCTGCCTCCATCATTTCTCCTTCTTCTTGCCTCTTCGACTGTCGAGGCTGGTGTCGGAACTGGCTGAACTGTATATCCCCCTTTAGCAGGGAACCTGGCCCATGCAGGGCCATCAGTTGACCTAGCTATTTTCTCCCTTCACCTAGCTGGGGTGTCGTCAATTTTAGGTGCCATTAACTTTATTACAACCATTCTAAATATAAAGCCAGCAGCACTAACACAGTATCAAACCCCCTTATTCATTTGATCCGTTCTTATTACTGCTGTATTGCTTCTTCTTTCTCTCCCTGTATTGGCCGCAGGAATCACGATACTTCTCACTGAC
>C_SRB_CS10150.seq
ATTGGCACTGCCCTTAGCCTGCTTATCCGCGCTGAACTATCCCAACCTGGCACCCTGCTCGGCGATGATCAAATCTATAATGTCATTGTTACTGCCCATGCATTTGTAATAATTTTCTTTATGGTTATGCCAATTCTTATTGGGGGATTTGGTAACTGACTTGTCCCACTAATACTTGGCGCCCCAGACATAGCTTTCCCACGCATAAATAATATAAGTTTTTGGCTCCTGCCTCCATCATTTCTCCTTCTTCTTGCCTCTTCGACTGTCGAGGCTGGTGTCGGAACTGGCTGAACTGTATATCCCCCTTTAGCAGGGAACCTGGCCCATGCAGGGCCATCAGTTGACCTAGCTATTTTCTCCCTTCACCTAGCTGGGGTGTCGTCAATTTTAGGTGCCATTAACTTTATTACAACCATTCTAAATATAAAGCCAGCAGCACTAACACAGTATCAAACCCCCTTATTCATTTGATCCGTTCTTATTACTGCTGTATTGCTTCTTCTTTCTCTCCCTGTATTGGCCGCAGGAATCACGATACTTCTCACTGAC
>C_SRB_CS10151.seq
ATTGGCACTGCCCTTAGCCTGCTTATCCGCGCTGAACTATCCCAACCTGGCACCCTGCTCGGCGATGATCAAATCTATAATGTCATTGTTACTGCCCATGCATTTGTAATAATTTTCTTTATGGTTATGCCAATTCTTATTGGGGGATTTGGTAACTGACTTGTCCCACTAATACTTGGCGCCCCAGACATAGCTTTCCCACGCATAAATAATATAAGTTTTTGGCTCCTGCCTCCATCATTTCTCCTTCTTCTTGCCTCTTCGACTGTCGAGGCTGGTGTCGGAACTGGCTGAACTGTATATCCCCCTTTAGCAGGGAACCTGGCCCATGCAGGGCCATCAGTTGACCTAGCTATTTTCTCCCTTCACCTAGCTGGGGTGTCGTCAATTTTAGGTGCCATTAACTTTATTACAACCATTCTAAATATAAAGCCAGCAGCACTAACACAGTATCAAACCCCCTTATTCATTTGATCCGTTCTTATTACTGCTGTATTGCTTCTTCTTTCTCTCCCTGTATTGGCCGCAGGAATCACGATACTTCTCACTGAC
>C_SRB_CS10152.seq
ATTGGCACTGCCCTTAGCCTGCTTATCCGCGCTGAACTATCCCAACCTGGCACCCTGCTCGGCGATGATCAAATCTATAATGTCATTGTTACTGCCCATGCATTTGTAATAATTTTCTTTATGGTTATGCCAATTCTTATTGGGGGATTTGGTAACTGACTTGTCCCACTAATACTTGGCGCCCCAGACATAGCTTTCCCACGCATAAATAATATAAGTTTTTGGCTCCTGCCTCCATCATTTCTCCTTCTTCTTGCCTCTTCGACTGTCGAGGCTGGTGTCGGAACTGGCTGAACTGTATATCCCCCTTTAGCAGGGAACCTGGCCCATGCAGGGCCATCAGTTGACCTAGCTATTTTCTCCCTTCACCTAGCTGGGGTGTCGTCAATTTTAGGTGCCATTAACTTTATTACAACCATTCTAAATATAAAGCCAGCAGCACTAACACAGTATCAAACCCCCTTATTCATTTGATCCGTTCTTATTACTGCTGTATTGCTTCTTCTTTCTCTCCCTGTATTGGCCGCAGGAATCACGATACTTCTCACTGAC
>C_SRB_CS10153.seq
ATTGGCACTGCCCTTAGCCTGCTTATCCGCGCTGAACTATCCCAACCTGGCACCCTGCTCGGCGATGATCAAATCTATAATGTCATTGTTACTGCCCATGCATTTGTAATAATTTTCTTTATGGTTATGCCAATTCTTATTGGGGGATTTGGTAACTGACTTGTCCCACTAATACTTGGCGCCCCAGACATAGCTTTCCCACGCATAAATAATATAAGTTTTTGGCTCCTGCCTCCATCATTTCTCCTTCTTCTTGCCTCTTCGACTGTCGAGGCTGGTGTCGGAACTGGCTGAACTGTATATCCCCCTTTAGCAGGGAACCTGGCCCATGCAGGGCCATCAGTTGACCTAGCTATTTTCTCCCTTCACCTAGCTGGGGTGTCGTCAATTTTAGGTGCCATTAACTTTATTACAACCATTCTAAATATAAAGCCAGCAGCACTAACACAGTATCAAACCCCCTTATTCATTTGATCCGTTCTTATTACTGCTGTATTGCTTCTTCTTTCTCTCCCTGTATTGGCCGCAGGAATCACGATACTTCTCACTGAC
>C_SRB_CS10154.seq
ATTGGCACTGCCCTTAGCCTGCTTATCCGCGCTGAACTATCCCAACCTGGCACCCTGCTCGGCGATGATCAAATCTATAATGTCATTGTTACTGCCCATGCATTTGTAATAATTTTCTTTATGGTTATGCCAATTCTTATTGGGGGATTTGGTAACTGACTTGTCCCACTAATACTTGGCGCCCCAGACATAGCTTTCCCACGCATAAATAATATAAGTTTTTGGCTCCTGCCTCCATCATTTCTCCTTCTTCTTGCCTCTTCGACTGTCGAGGCTGGTGTCGGAACTGGCTGAACTGTATATCCCCCTTTAGCAGGGAACCTGGCCCATGCAGGGCCATCAGTTGACCTAGCTATTTTCTCCCTTCACCTAGCTGGGGTGTCGTCAATTTTAGGTGCCATTAACTTTATTACAACCATTCTAAATATAAAGCCAGCAGCACTAACACAGTATCAAACCCCCTTATTCATTTGATCCGTTCTTATTACTGCTGTATTGCTTCTTCTTTCTCTCCCTGTATTGGCCGCAGGAATCACGATACTTCTCACTGAC
>C_SRB_CS10155.seq
ATTGGCACTGCCCTTAGCCTGCTTATCCGCGCTGAACTATCCCAACCTGGCACCCTGCTCGGCGATGATCAAATCTATAATGTCATTGTTACTGCCCATGCATTTGTAATAATTTTCTTTATGGTTATGCCAATTCTTATTGGGGGATTTGGTAACTGACTTGTCCCACTAATACTTGGCGCCCCAGACATAGCTTTCCCACGCATAAATAATATAAGTTTTTGGCTCCTGCCTCCATCATTTCTCCTTCTTCTTGCCTCTTCGACTGTCGAGGCTGGTGTCGGAACTGGCTGAACTGTATATCCCCCTTTAGCAGGGAACCTGGCCCATGCAGGGCCATCAGTTGACCTAGCTATTTTCTCCCTTCACCTAGCTGGGGTGTCGTCAATTTTAGGTGCCATTAACTTTATTACAACCATTCTAAATATAAAGCCAGCAGCACTAACACAGTATCAAACCCCCTTATTCATTTGATCCGTTCTTATTACTGCTGTATTGCTTCTTCTTTCTCTCCCTGTATTGGCCGCAGGAATCACGATACTTCTCACTGAC
>W_PCB_CS10156.seq
ATTGGCACCGCCCTTAGTCTGCTTATCCGCGCTGAACTATCCCAACCCGGCACCCTGCTCGGAGATGACCAAATCTACAACGTCATTGTTACCGCCCATGCATTTGTAATGATTTTCTTTATGGTCATACCGATCCTAATCGGGGGGTTTGGTAACTGACTTATCCCACTAATACTAGGAGCTCCAGATATAGCTTTCCCGCGTATAAATAATATAAGTTTTTGGCTCCTTCCCCCATCATTTTTACTACTCCTTGCCTCTTCAACTGTTGAGGCAGGTGTCGGAACTGGCTGAACTGTATATCCTCCCCTAGCAGGGAACTTAGCCCACGCGGGCCCCTCCGTTGACCTAGCAATTTTTTCCCTTCACCTAGCCGGGGTATCATCAATTTTAGGCGCCATTAACTTTATTACAACCATTCTAAACATAAAGCCGGCTGCATTAACACAGTACCAAACCCCCTTATTCATTTGATCCGTTCTTATTACTGCTGTGTTGCTTCTCCTTTCTCTCCCTGTATTAGCCGCAGGAATTACTATACTTCTCACTGAC
>W_PCB_CS10157.seq
ATTGGCACCGCCCTTAGTCTGCTTATCCGCGCTGAACTATCCCAACCCGGCACCCTGCTCGGAGATGACCAAATCTACAACGTCATTGTTACCGCCCATGCATTTGTAATGATTTTCTTTATGGTCATACCGATCCTAATCGGGGGGTTTGGTAACTGACTTATCCCACTAATACTAGGAGCTCCAGATATAGCTTTCCCGCGTATAAATAATATAAGTTTTTGGCTCCTTCCCCCATCATTTTTACTACTCCTTGCCTCTTCAACTGTTGAGGCAGGTGTCGGAACTGGCTGAACTGTATATCCTCCCCTAGCAGGGAACTTAGCCCACGCGGGCCCCTCCGTTGACCTAGCAATTTTTTCCCTTCACCTAGCCGGGGTATCATCAATTTTAGGCGCCATTAACTTTATTACAACCATTCTAAACATAAAGCCGGCTGCATTAACACAGTACCAAACCCCCTTATTCATTTGATCCGTTCTTATTACTGCTGTGTTGCTTCTCCTTTCTCTCCCTGTATTAGCCGCAGGAATTACTATACTTCTCACTGAC
>W_PCB_CS10158.seq
ATTGGCACCGCCCTTAGTCTGCTTATCCGCGCTGAACTATCCCAACCCGGCACCCTGCTCGGAGATGACCAAATCTACAACGTCATTGTTACCGCCCATGCATTTGTAATGATTTTCTTTATGGTCATACCGATCCTAATCGGGGGGTTTGGTAACTGACTTATCCCACTAATACTAGGAGCTCCAGATATAGCTTTCCCGCGTATAAATAATATAAGTTTTTGGCTCCTTCCCCCATCATTTTTACTACTCCTTGCCTCTTCAACTGTTGAGGCAGGTGTCGGAACTGGCTGAACTGTATATCCTCCCCTAGCAGGGAACTTAGCCCACGCGGGCCCCTCCGTTGACCTAGCAATTTTTTCCCTTCACCTAGCCGGGGTATCATCAATTTTAGGCGCCATTAACTTTATTACAACCATTCTAAACATAAAGCCGGCTGCATTAACACAGTACCAAACCCCCTTATTCATTTGATCCGTTCTTATTACTGCTGTGTTGCTTCTCCTTTCTCTCCCTGTATTAGCCGCAGGAATTACTATACTTCTCACTGAC
>W_PCB_CS10159.seq
ATTGGCACCGCCCTTAGTCTGCTTATCCGCGCTGAACTATCCCAACCCGGCACCCTGCTCGGAGATGACCAAATCTACAACGTCATTGTTACCGCCCATGCATTTGTAATGATTTTCTTTATGGTCATACCGATCCTAATCGGGGGGTTTGGTAACTGACTTATCCCACTAATACTAGGAGCTCCAGATATAGCTTTCCCGCGTATAAATAATATAAGTTTTTGGCTCCTTCCCCCATCATTTTTACTACTCCTTGCCTCTTCAACTGTTGAGGCAGGTGTCGGAACTGGCTGAACTGTATATCCTCCCCTAGCAGGGAACTTAGCCCACGCGGGCCCCTCCGTTGACCTAGCAATTTTTTCCCTTCACCTAGCCGGGGTATCATCAATTTTAGGCGCCATTAACTTTATTACAACCATTCTAAACATAAAGCCGGCTGCATTAACACAGTACCAAACCCCCTTATTCATTTGATCCGTTCTTATTACTGCTGTGTTGCTTCTCCTTTCTCTCCCTGTATTAGCCGCAGGAATTACTATACTTCTCACTGAC
>W_PCB_CS10160.seq
ATTGGCACCGCCCTTAGTCTGCTTATCCGCGCTGAACTATCCCAACCCGGCACCCTGCTCGGAGATGACCAAATCTACAACGTCATTGTTACCGCCCATGCATTTGTAATGATTTTCTTTATGGTCATACCGATCCTAATCGGGGGGTTTGGTAACTGACTTATCCCACTAATACTAGGAGCTCCAGATATAGCTTTCCCGCGTATAAATAATATAAGTTTTTGGCTCCTTCCCCCATCATTTTTACTACTCCTTGCCTCTTCAACTGTTGAGGCAGGTGTCGGAACTGGCTGAACTGTATATCCTCCCCTAGCAGGGAACTTAGCCCACGCGGGCCCCTCCGTTGACCTAGCAATTTTTTCCCTTCACCTAGCCGGGGTATCATCAATTTTAGGCGCCATTAACTTTATTACAACCATTCTAAACATAAAGCCGGCTGCATTAACACAGTACCAAACCCCCTTATTCATTTGATCCGTTCTTATTACTGCTGTGTTGCTTCTCCTTTCTCTCCCTGTATTAGCCGCAGGAATTACTATACTTCTCACTGAC
>W_PCB_CS10161.seq
ATTGGCACCGCCCTTAGTCTGCTTATCCGCGCTGAACTATCCCAACCCGGCACCCTGCTCGGAGATGACCAAATCTACAACGTCATTGTTACCGCCCATGCATTTGTAATGATTTTCTTTATGGTCATACCGATCCTAATCGGGGGGTTTGGTAACTGACTTATCCCACTAATACTAGGAGCTCCAGATATAGCTTTCCCGCGTATAAATAATATAAGTTTTTGGCTCCTTCCCCCATCATTTTTACTACTCCTTGCCTCTTCAACTGTTGAGGCAGGTGTCGGAACTGGCTGAACTGTATATCCTCCCCTAGCAGGGAACTTAGCCCACGCGGGCCCCTCCGTTGACCTAGCAATTTTTTCCCTTCACCTAGCCGGGGTATCATCAATTTTAGGCGCCATTAACTTTATTACAACCATTCTAAACATAAAGCCGGCTGCATTAACACAGTACCAAACCCCCTTATTCATTTGATCCGTTCTTATTACTGCTGTGTTGCTTCTCCTTTCTCTCCCTGTATTAGCCGCAGGAATTACTATACTTCTCACTGAC
>W_PCB_CS10162.seq
ATTGGCACCGCCCTTAGTCTGCTTATCCGCGCTGAACTATCCCAACCCGGCACCCTGCTCGGAGATGACCAAATCTACAACGTCATTGTTACCGCCCATGCATTTGTAATGATTTTCTTTATGGTCATACCGATCCTAATCGGGGGGTTTGGTAACTGACTTATCCCACTAATACTAGGAGCTCCAGATATAGCTTTCCCGCGTATAAATAATATAAGTTTTTGGCTCCTTCCCCCATCATTTTTACTACTCCTTGCCTCTTCAACTGTTGAGGCAGGTGTCGGAACTGGCTGAACTGTATATCCTCCCCTAGCAGGGAACTTAGCCCACGCGGGCCCCTCCGTTGACCTAGCAATTTTTTCCCTTCACCTAGCCGGGGTATCATCAATTTTAGGCGCCATTAACTTTATTACAACCATTCTAAACATAAAGCCGGCTGCATTAACACAGTACCAAACCCCCTTATTCATTTGATCCGTTCTTATTACTGCTGTGTTGCTTCTCCTTTCTCTCCCTGTATTAGCCGCAGGAATTACTATACTTCTCACTGAC
>W_PCB_CS10163.seq
ATTGGCACCGCCCTTAGTCTGCTTATCCGCGCTGAACTATCCCAACCCGGCACCCTGCTCGGAGATGACCAAATCTACAACGTCATTGTTACCGCCCATGCATTTGTAATGATTTTCTTTATGGTCATACCGATCCTAATCGGGGGGTTTGGTAACTGACTTATCCCACTAATACTAGGAGCTCCAGATATAGCTTTCCCGCGTATAAATAATATAAGTTTTTGGCTCCTTCCCCCATCATTTTTACTACTCCTTGCCTCTTCAACTGTTGAGGCAGGTGTCGGAACTGGCTGAACTGTATATCCTCCCCTAGCAGGGAACTTAGCCCACGCGGGCCCCTCCGTTGACCTAGCAATTTTTTCCCTTCACCTAGCCGGGGTATCATCAATTTTAGGCGCCATTAACTTTATTACAACCATTCTAAACATAAAGCCGGCTGCATTAACACAGTACCAAACCCCCTTATTCATTTGATCCGTTCTTATTACTGCTGTGTTGCTTCTCCTTTCTCTCCCTGTATTAGCCGCAGGAATTACTATACTTCTCACTGAC
>W_PCB_CS10164.seq
ATTGGCACCGCCCTTAGTCTGCTTATCCGCGCTGAACTATCCCAACCCGGCACCCTGCTCGGAGATGACCAAATCTACAACGTCATTGTTACCGCCCATGCATTTGTAATGATTTTCTTTATGGTCATACCGATCCTAATCGGGGGGTTTGGTAACTGACTTATCCCACTAATACTAGGAGCTCCAGATATAGCTTTCCCGCGTATAAATAATATAAGTTTTTGGCTCCTTCCCCCATCATTTTTACTACTCCTTGCCTCTTCAACTGTTGAGGCAGGTGTCGGAACTGGCTGAACTGTATATCCTCCCCTAGCAGGGAACTTAGCCCACGCGGGCCCCTCCGTTGACCTAGCAATTTTTTCCCTTCACCTAGCCGGGGTATCATCAATTTTAGGCGCCATTAACTTTATTACAACCATTCTAAACATAAAGCCGGCTGCATTAACACAGTACCAAACCCCCTTATTCATTTGATCCGTTCTTATTACTGCTGTGTTGCTTCTCCTTTCTCTCCCTGTATTAGCCGCAGGAATTACTATACTTCTCACTGAC
>W_PCB_CS10165.seq
ATTGGCACCGCCCTTAGTCTGCTTATCCGCGCTGAACTATCCCAACCCGGCACCCTGCTCGGAGATGACCAAATCTACAACGTCATTGTTACCGCCCATGCATTTGTAATGATTTTCTTTATGGTCATACCGATCCTAATCGGGGGGTTTGGTAACTGACTTATCCCACTAATACTAGGAGCTCCAGATATAGCTTTCCCGCGTATAAATAATATAAGTTTTTGGCTCCTTCCCCCATCATTTTTACTACTCCTTGCCTCTTCAACTGTTGAGGCAGGTGTCGGAACTGGCTGAACTGTATATCCTCCCCTAGCAGGGAACTTAGCCCACGCGGGCCCCTCCGTTGACCTAGCAATTTTTTCCCTTCACCTAGCCGGGGTATCATCAATTTTAGGCGCCATTAACTTTATTACAACCATTCTAAACATAAAGCCGGCTGCATTAACACAGTACCAAACCCCCTTATTCATTTGATCCGTTCTTATTACTGCTGTGTTGCTTCTCCTTTCTCTCCCTGTATTAGCCGCAGGAATTACTATACTTCTCACTGAC
>W_PCB_CS10166.seq
ATTGGCACCGCCCTTAGTCTGCTTATCCGCGCTGAACTATCCCAACCCGGCACCCTGCTCGGAGATGACCAAATCTACAACGTCATTGTTACCGCCCATGCATTTGTAATGATTTTCTTTATGGTCATACCGATCCTAATCGGGGGGTTTGGTAACTGACTTATCCCACTAATACTAGGAGCTCCAGATATAGCTTTCCCGCGTATAAATAATATAAGTTTTTGGCTCCTTCCCCCATCATTTTTACTACTCCTTGCCTCTTCAACTGTTGAGGCAGGTGTCGGAACTGGCTGAACTGTATATCCTCCCCTAGCAGGGAACTTAGCCCACGCGGGCCCCTCCGTTGACCTAGCAATTTTTTCCCTTCACCTAGCCGGGGTATCATCAATTTTAGGCGCCATTAACTTTATTACAACCATTCTAAACATAAAGCCGGCTGCATTAACACAGTACCAAACCCCCTTATTCATTTGATCCGTTCTTATTACTGCTGTGTTGCTTCTCCTTTCTCTCCCTGTATTAGCCGCAGGAATTACTATACTTCTCACTGAC
>W_PCB_CS10167.seq
ATTGGCACTGCCCTTAGCCTGCTTATCCGCGCTGAACTATCCCAACCTGGCACCCTGCTCGGCGATGATCAAATCTATAATGTCATTGTTACTGCCCATGCATTTGTAATAATTTTCTTTATGGTTATGCCGATTCTTATTGGGGGATTTGGTAACTGACTTGTCCCACTAATACTTGGCGCCCCAGACATAGCTTTCCCACGCATAAATAATATAAGTTTTTGGCTCCTGCCTCCATCATTTCTCCTTCTTCTTGCCTCTTCGACTGTCGAGGCTGGTGTCGGAACTGGCTGAACTGTATATCCCCCTTTAGCAGGGAACCTGGCCCATGCAGGGCCATCAGTTGACCTAGCTATTTTCTCCCTTCACCTAGCTGGGGTGTCGTCAATTTTAGGCGCCATTAACTTTATTACAACCATTCTAAATATAAAGCCAGCAGCACTAACACAGTATCAAACCCCCTTATTCATTTGATCCGTTCTTATTACTGCTGTATTGCTTCTTCTTTCGCTCCCTGTATTGGCCGCAGGAATCACGATACTTCTCACTGAC
>W_PCB_CS10168.seq
ATTGGCACTGCCCTTAGCCTGCTTATCCGCGCTGAACTATCCCAACCTGGCACCCTGCTCGGCGATGATCAAATCTATAATGTCATTGTTACTGCCCATGCATTTGTAATAATTTTCTTTATGGTTATGCCGATTCTTATTGGGGGATTTGGTAACTGACTTGTCCCACTAATACTTGGCGCCCCAGACATAGCTTTCCCACGCATAAATAATATAAGTTTTTGGCTCCTGCCTCCATCATTTCTCCTTCTTCTTGCCTCTTCGACTGTCGAGGCTGGTGTCGGAACTGGCTGAACTGTATATCCCCCTTTAGCAGGGAACCTGGCCCATGCAGGGCCATCAGTTGACCTAGCTATTTTCTCCCTTCACCTAGCTGGGGTGTCGTCAATTTTAGGCGCCATTAACTTTATTACAACCATTCTAAATATAAAGCCAGCAGCACTAACACAGTATCAAACCCCCTTATTCATTTGATCCGTTCTTATTACTGCTGTATTGCTTCTTCTTTCTCTCCCTGTATTGGCCGCAGGAATCACGATACTTCTCACTGAC
>W_PCB_CS10169.seq
ATTGGCACTGCCCTTAGCCTGCTTATCCGCGCTGAACTATCCCAACCTGGCACCCTGCTCGGCGATGATCAAATCTATAATGTCATTGTTACTGCCCATGCATTTGTAATAATTTTCTTTATGGTTATGCCGATTCTTATTGGGGGATTTGGTAACTGACTTGTCCCACTAATACTTGGCGCCCCAGACATAGCTTTCCCACGCATAAATAATATAAGTTTTTGGCTCCTGCCTCCATCATTTCTCCTTCTTCTTGCCTCTTCGACTGTCGAGGCTGGTGTCGGAACTGGCTGAACTGTATATCCCCCTTTAGCAGGGAACCTGGCCCATGCAGGGCCATCAGTTGACCTAGCTATTTTCTCCCTTCACCTAGCTGGGGTGTCGTCAATTTTAGGCGCCATTAACTTTATTACAACCATTCTAAATATAAAGCCAGCAGCACTAACACAGTATCAAACCCCCTTATTCATTTGATCCGTTCTTATTACTGCTGTATTGCTTCTTCTTTCTCTCCCTGTATTGGCCGCAGGAATCACGATACTTCTCACTGAC
>W_PCB_CS10170.seq
ATTGGCACTGCCCTTAGCCTGCTTATCCGCGCTGAACTATCCCAACCTGGCACCCTGCTCGGCGATGATCAAATCTATAATGTCATTGTTACTGCCCATGCATTTGTAATAATTTTCTTTATGGTTATGCCGATTCTTATTGGGGGATTTGGTAACTGACTTGTCCCACTAATACTTGGCGCCCCAGACATAGCTTTCCCACGCATAAATAATATAAGTTTTTGGCTCCTGCCTCCATCATTTCTCCTTCTTCTTGCCTCTTCGACTGTCGAGGCTGGTGTCGGAACTGGCTGAACTGTATATCCCCCTTTAGCAGGGAACCTGGCCCATGCAGGGCCATCAGTTGACCTAGCTATTTTCTCCCTTCACCTAGCTGGGGTGTCGTCAATTTTAGGCGCCATTAACTTTATTACAACCATTCTAAATATAAAGCCAGCAGCACTAACACAGTATCAAACCCCCTTATTCATTTGATCCGTTCTTATTACTGCTGTATTGCTTCTTCTTTCTCTCCCTGTATTGGCCGCAGGAATCACGATACTTCTCACTGAC
>W_PCB_CS10171.seq
ATTGGCACTGCCCTTAGCCTGCTTATCCGCGCTGAACTATCCCAACCTGGCACCCTGCTCGGCGATGATCAAATCTATAATGTCATTGTTACTGCCCATGCATTTGTAATAATTTTCTTTATGGTTATGCCGATTCTTATTGGGGGATTTGGTAACTGACTTGTCCCACTAATACTTGGCGCCCCAGACATAGCTTTCCCACGCATAAATAATATAAGTTTTTGGCTCCTGCCTCCATCATTTCTCCTTCTTCTTGCCTCTTCGACTGTCGAGGCTGGTGTCGGAACTGGCTGAACTGTATATCCCCCTTTAGCAGGGAACCTGGCCCATGCAGGGCCATCAGTTGACCTAGCTATTTTCTCCCTTCACCTAGCTGGGGTGTCGTCAATTTTAGGCGCCATTAACTTTATTACAACCATTCTAAATATAAAGCCAGCAGCACTAACACAGTATCAAACCCCCTTATTCATTTGATCCGTTCTTATTACTGCTGTATTGCTTCTTCTTTCTCTCCCTGTATTGGCCGCAGGAATCACGATACTTCTCACTGAC
>W_PCB_CS10172.seq
ATTGGCACTGCCCTTAGCCTGCTTATCCGCGCTGAACTATCCCAACCTGGCACCCTGCTCGGCGATGATCAAATCTATAATGTCATTGTTACTGCCCATGCATTTGTAATAATTTTCTTTATGGTTATGCCGATTCTTATTGGGGGATTTGGTAACTGACTTGTCCCACTAATACTTGGCGCCCCAGACATAGCTTTCCCACGCATAAATAATATAAGTTTTTGGCTCCTGCCTCCATCATTTCTCCTTCTTCTTGCCTCTTCGACTGTCGAGGCTGGTGTCGGAACTGGCTGAACTGTATATCCCCCTTTAGCAGGGAACCTGGCCCATGCAGGGCCATCAGTTGACCTAGCTATTTTCTCCCTTCACCTAGCTGGGGTGTCGTCAATTTTAGGCGCCATTAACTTTATTACAACCATTCTAAATATAAAGCCAGCAGCACTAACACAGTATCAAACCCCCTTATTCATTTGATCCGTTCTTATTACTGCTGTATTGCTTCTTCTTTCTCTCCCTGTATTGGCCGCAGGAATCACGATACTTCTCACTGAC
>W_PCB_CS10173.seq
ATTGGCACTGCCCTTAGCCTGCTTATCCGCGCTGAACTATCCCAACCTGGCACCCTGCTCGGCGATGATCAAATCTATAATGTCATTGTTACTGCCCATGCATTTGTAATAATTTTCTTTATGGTTATGCCGATTCTTATTGGGGGATTTGGTAACTGACTTGTCCCACTAATACTTGGCGCCCCAGACATAGCTTTCCCACGCATAAATAATATAAGTTTTTGGCTCCTGCCTCCATCATTTCTCCTTCTTCTTGCCTCTTCGACTGTCGAGGCTGGTGTCGGAACTGGCTGAACTGTATATCCCCCTTTAGCAGGGAACCTGGCCCATGCAGGGCCATCAGTTGACCTAGCTATTTTCTCCCTTCACCTAGCTGGGGTGTCGTCAATTTTAGGCGCCATTAACTTTATTACAACCATTCTAAATATAAAGCCAGCAGCACTAACACAGTATCAAACCCCCTTATTCATTTGATCCGTTCTTATTACTGCTGTATTGCTTCTTCTTTCTCTCCCTGTATTGGCCGCAGGAATCACGATACTTCTCACTGAC
>W_PCB_CS10174.seq
ATTGGCACTGCCCTTAGCCTGCTTATCCGCGCTGAACTATCCCAACCTGGCACCCTGCTCGGCGATGATCAAATCTATAATGTCATTGTTACTGCCCATGCATTTGTAATAATTTTCTTTATGGTTATGCCGATTCTTATTGGGGGATTTGGTAACTGACTTGTCCCACTAATACTTGGCGCCCCAGACATAGCTTTCCCACGCATAAATAATATAAGTTTTTGGCTCCTGCCTCCATCATTTCTCCTTCTTCTTGCCTCTTCGACTGTCGAGGCTGGTGTCGGAACTGGCTGAACTGTATATCCCCCTTTAGCAGGGAACCTGGCCCATGCAGGGCCATCAGTTGACCTAGCTATTTTCTCCCTTCACCTAGCTGGGGTGTCGTCAATTTTAGGCGCCATTAACTTTATTACAACCATTCTAAATATAAAGCCAGCAGCACTAACACAGTATCAAACCCCCTTATTCATTTGATCCGTTCTTATTACTGCTGTATTGCTTCTTCTTTCTCTCCCTGTATTGGCCGCAGGAATCACGATACTTCTCACTGAC
>W_PCB_CS10175.seq
ATTGGCACTGCCCTTAGCCTGCTTATCCGCGCTGAACTATCCCAACCTGGCACCCTGCTCGGCGATGATCAAATCTATAATGTCATTGTTACTGCCCATGCATTTGTAATAATTTTCTTTATGGTTATGCCGATTCTTATTGGGGGATTTGGTAACTGACTTGTCCCACTAATACTTGGCGCCCCAGACATAGCTTTCCCACGCATAAATAATATAAGTTTTTGGCTCCTGCCTCCATCATTTCTCCTTCTTCTTGCCTCTTCGACTGTCGAGGCTGGTGTCGGAACTGGCTGAACTGTATATCCCCCTTTAGCAGGGAACCTGGCCCATGCAGGGCCATCAGTTGACCTAGCTATTTTCTCCCTTCACCTAGCTGGGGTGTCGTCAATTTTAGGCGCCATTAACTTTATTACAACCATTCTAAATATAAAGCCAGCAGCACTAACACAGTATCAAACCCCCTTATTCATTTGATCCGTTCTTATTACTGCTGTATTGCTTCTTCTTTCTCTCCCTGTATTGGCCGCAGGAATCACGATACTTCTCACTGAC
>W_PCB_CS10176.seq
ATTGGCACTGCCCTTAGCCTGCTTATCCGCGCTGAACTATCCCAACCTGGCACCCTGCTCGGCGATGATCAAATCTATAATGTCATTGTTACTGCCCATGCATTTGTAATAATTTTCTTTATGGTTATGCCGATTCTTATTGGGGGATTTGGTAACTGACTTGTCCCACTAATACTTGGCGCCCCAGACATAGCTTTCCCACGCATAAATAATATAAGTTTTTGGCTCCTGCCTCCATCATTTCTCCTTCTTCTTGCCTCTTCGACTGTCGAGGCTGGTGTCGGAACTGGCTGAACTGTATATCCCCCTTTAGCAGGGAACCTGGCCCATGCAGGGCCATCAGTTGACCTAGCTATTTTCTCCCTTCACCTAGCTGGGGTGTCGTCAATTTTAGGCGCCATTAACTTTATTACAACCATTCTAAATATAAAGCCAGCAGCACTAACACAGTATCAAACCCCCTTATTCATTTGATCCGTTCTTATTACTGCTGTATTGCTTCTTCTTTCTCTCCCTGTATTGGCCGCAGGAATCACGATACTTCTCACTGAC
>W_PCB_CS10177.seq
ATTGGCACTGCCCTTAGCCTGCTTATCCGCGCTGAACTATCCCAACCTGGCACCCTGCTCGGCGATGATCAAATCTATAATGTCATTGTTACTGCCCATGCATTTGTAATAATTTTCTTTATGGTTATGCCGATTCTTATTGGGGGATTTGGTAACTGACTTGTCCCACTAATACTTGGCGCCCCAGACATAGCTTTCCCACGCATAAATAATATAAGTTTTTGGCTCCTGCCTCCATCATTTCTCCTTCTTCTTGCCTCTTCGACTGTCGAGGCTGGTGTCGGAACTGGCTGAACTGTATATCCCCCTTTAGCAGGGAACCTGGCCCATGCAGGGCCATCAGTTGACCTAGCTATTTTCTCCCTTCACCTAGCTGGGGTGTCGTCAATTTTAGGCGCCATTAACTTTATTACAACCATTCTAAATATAAAGCCAGCAGCACTAACACAGTATCAAACCCCCTTATTCATTTGATCCGTTCTTATTACTGCTGTATTGCTTCTTCTTTCTCTCCCTGTATTGGCCGCAGGAATCACGATACTTCTCACTGAC
>W_PKK_CS10178.seq
ATTGGCACTGCCCTTAGCCTGCTTATCCGCGCTGAACTATCCCAACCTGGCACCCTGCTCGGCGATGATCAAATCTATAATGTCATTGTTACTGCCCATGCATTTGTAATAATTTTCTTTATGGTTATGCCGATTCTTATTGGGGGATTTGGTAACTGACTTGTCCCACTAATACTTGGCGCCCCAGACATAGCTTTCCCACGCATAAATAATATAAGTTTTTGGCTCCTGCCTCCATCATTTCTCCTTCTTCTTGCCTCTTCGACTGTCGAGGCTGGTGTCGGAACTGGCTGAACTGTATATCCCCCTTTAGCAGGGAACCTGGCCCATGCAGGGCCATCAGTTGACCTAGCTATTTTCTCCCTTCACCTAGCTGGGGTGTCGTCAATTTTAGGCGCCATTAACTTTATTACAACCATTCTAAATATAAAGCCAGCAGCACTAACACAGTATCAAACCCCCTTATTCATTTGATCCGTTCTTATTACTGCTGTATTGCTTCTTCTTTCTCTCCCTGTATTGGCCGCAGGAATCACGATACTTCTCACTGAC
>W_PKK_CS10179.seq
ATTGGCACTGCCCTTAGCCTGCTTATCCGCGCTGAACTATCCCAACCTGGCACCCTGCTCGGCGATGATCAAATCTATAATGTCATTGTTACTGCCCATGCATTTGTAATAATTTTCTTTATGGTTATGCCGATTCTTATTGGGGGATTTGGTAACTGACTTGTCCCACTAATACTTGGCGCCCCAGACATAGCTTTCCCACGCATAAATAATATAAGTTTTTGGCTCCTGCCTCCATCATTTCTCCTTCTTCTTGCCTCTTCGACTGTCGAGGCTGGTGTCGGAACTGGCTGAACTGTATATCCCCCTTTAGCAGGGAACCTGGCCCATGCAGGGCCATCAGTTGACCTAGCTATTTTCTCCCTTCACCTAGCTGGGGTGTCGTCAATTTTAGGCGCCATTAACTTTATTACAACCATTCTAAATATAAAGCCAGCAGCACTAACACAGTATCAAACCCCCTTATTCATTTGATCCGTTCTTATTACTGCTGTATTGCTTCTTCTTTCTCTCCCTGTATTGGCCGCAGGAATCACGATACTTCTCACTGAC
>W_PKK_CS10180.seq
ATTGGCACTGCCCTTAGCCTGCTTATCCGCGCTGAACTATCCCAACCTGGCACCCTGCTCGGCGATGATCAAATCTATAATGTCATTGTTACTGCCCATGCATTTGTAATAATTTTCTTTATGGTTATGCCGATTCTTATTGGGGGATTTGGTAACTGACTTGTCCCACTAATACTTGGCGCCCCAGACATAGCTTTCCCACGCATAAATAATATAAGTTTTTGGCTCCTGCCTCCATCATTTCTCCTTCTTCTTGCCTCTTCGACTGTCGAGGCTGGTGTCGGAACTGGCTGAACTGTATATCCCCCTTTAGCAGGGAACCTGGCCCATGCAGGGCCATCAGTTGACCTAGCTATTTTCTCCCTTCACCTAGCTGGGGTGTCGTCAATTTTAGGCGCCATTAACTTTATTACAACCATTCTAAATATAAAGCCAGCAGCACTAACACAGTATCAAACCCCCTTATTCATTTGATCCGTTCTTATTACTGCTGTATTGCTTCTTCTTTCTCTCCCTGTATTGGCCGCAGGAATCACGATACTTCTCACTGAC
>W_PKK_CS10181.seq
ATTGGCACTGCCCTTAGCCTGCTTATCCGCGCTGAACTATCCCAACCTGGCACCCTGCTCGGCGATGATCAAATCTATAATGTCATTGTTACTGCCCATGCATTTGTAATAATTTTCTTTATGGTTATGCCGATTCTTATTGGGGGATTTGGTAACTGACTTGTCCCACTAATACTTGGCGCCCCAGACATAGCTTTCCCACGCATAAATAATATAAGTTTTTGGCTCCTGCCTCCATCATTTCTCCTTCTTCTTGCCTCTTCGACTGTCGAGGCTGGTGTCGGAACTGGCTGAACTGTATATCCCCCTTTAGCAGGGAACCTGGCCCATGCAGGGCCATCAGTTGACCTAGCTATTTTCTCCCTTCACCTAGCTGGGGTGTCGTCAATTTTAGGCGCCATTAACTTTATTACAACCATTCTAAATATAAAGCCAGCAGCACTAACACAGTATCAAACCCCCTTATTCATTTGATCCGTTCTTATTACTGCTGTATTGCTTCTTCTTTCTCTCCCTGTATTGGCCGCAGGAATCACGATACTTCTCACTGAC
>W_PKK_CS10182.seq
ATTGGCACTGCCCTTAGCCTGCTTATCCGCGCTGAACTATCCCAACCTGGCACCCTGCTCGGCGATGATCAAATCTATAATGTCATTGTTACTGCCCATGCATTTGTAATAATTTTCTTTATGGTTATGCCGATTCTTATTGGGGGATTTGGTAACTGACTTGTCCCACTAATACTTGGCGCCCCAGACATAGCTTTCCCACGCATAAATAATATAAGTTTTTGGCTCCTGCCTCCATCATTTCTCCTTCTTCTTGCCTCTTCGACTGTCGAGGCTGGTGTCGGAACTGGCTGAACTGTATATCCCCCTTTAGCAGGGAACCTGGCCCATGCAGGGCCATCAGTTGACCTAGCTATTTTCTCCCTTCACCTAGCTGGGGTGTCGTCAATTTTAGGCGCCATTAACTTTATTACAACCATTCTAAATATAAAGCCAGCAGCACTAACACAGTATCAAACCCCCTTATTCATTTGATCCGTTCTTATTACTGCTGTATTGCTTCTTCTTTCTCTCCCTGTATTGGCCGCAGGAATCACGATACTTCTCACTGAC
>W_PKK_CS10183.seq
ATTGGCACTGCCCTTAGCCTGCTTATCCGCGCTGAACTATCCCAACCTGGCACCCTGCTCGGCGATGATCAAATCTATAATGTCATTGTTACTGCCCATGCATTTGTAATAATTTTCTTTATGGTTATGCCGATTCTTATTGGGGGATTTGGTAACTGACTTGTCCCACTAATACTTGGCGCCCCAGACATAGCTTTCCCACGCATAAATAATATAAGTTTTTGGCTCCTGCCTCCATCATTTCTCCTTCTTCTTGCCTCTTCGACTGTCGAGGCTGGTGTCGGAACTGGCTGAACTGTATATCCCCCTTTAGCAGGGAACCTGGCCCATGCAGGGCCATCAGTTGACCTAGCTATTTTCTCCCTTCACCTAGCTGGGGTGTCGTCAATTTTAGGCGCCATTAACTTTATTACAACCATTCTAAATATAAAGCCAGCAGCACTAACACAGTATCAAACCCCCTTATTCATTTGATCCGTTCTTATTACTGCTGTATTGCTTCTTCTTTCTCTCCCTGTATTGGCCGCAGGAATCACGATACTTCTCACTGAC
>W_PKK_CS10184.seq
ATTGGCACTGCCCTTAGCCTGCTTATCCGCGCTGAACTATCCCAACCTGGCACCCTGCTCGGCGATGATCAAATCTATAATGTCATTGTTACTGCCCATGCATTTGTAATAATTTTCTTTATGGTTATGCCGATTCTTATTGGGGGATTTGGTAACTGACTTGTCCCACTAATACTTGGCGCCCCAGACATAGCTTTCCCACGCATAAATAATATAAGTTTTTGGCTCCTGCCTCCATCATTTCTCCTTCTTCTTGCCTCTTCGACTGTCGAGGCTGGTGTCGGAACTGGCTGAACTGTATATCCCCCTTTAGCAGGGAACCTGGCCCATGCAGGGCCATCAGTTGACCTAGCTATTTTCTCCCTTCACCTAGCTGGGGTGTCGTCAATTTTAGGCGCCATTAACTTTATTACAACCATTCTAAATATAAAGCCAGCAGCACTAACACAGTATCAAACCCCCTTATTCATTTGATCCGTTCTTATTACTGCTGTATTGCTTCTTCTTTCTCTCCCTGTATTGGCCGCAGGAATCACGATACTTCTCACTGAC
>W_PKK_CS10185.seq
ATTGGCACTGCCCTTAGCCTGCTTATCCGCGCTGAACTATCCCAACCTGGCACCCTGCTCGGCGATGATCAAATCTATAATGTCATTGTTACTGCCCATGCATTTGTAATAATTTTCTTTATGGTTATGCCGATTCTTATTGGGGGATTTGGTAACTGACTTGTCCCACTAATACTTGGCGCCCCAGACATAGCTTTCCCACGCATAAATAATATAAGTTTTTGGCTCCTGCCTCCATCATTTCTCCTTCTTCTTGCCTCTTCGACTGTCGAGGCTGGTGTCGGAACTGGCTGAACTGTATATCCCCCTTTAGCAGGGAACCTGGCCCATGCAGGGCCATCAGTTGACCTAGCTATTTTCTCCCTTCACCTAGCTGGGGTGTCGTCAATTTTAGGCGCCATTAACTTTATTACAACCATTCTAAATATAAAGCCAGCAGCACTAACACAGTATCAAACCCCCTTATTCATTTGATCCGTTCTTATTACTGCTGTATTGCTTCTTCTTTCTCTCCCTGTATTGGCCGCAGGAATCACGATACTTCTCACTGAC
>W_PKK_CS10186.seq
ATTGGCACTGCCCTTAGCCTGCTTATCCGCGCTGAACTATCCCAACCTGGCACCCTGCTCGGCGATGATCAAATCTATAATGTCATTGTTACTGCCCATGCATTTGTAATAATTTTCTTTATGGTTATGCCGATTCTTATTGGGGGATTTGGTAACTGACTTGTCCCACTAATACTTGGCGCCCCAGACATAGCTTTCCCACGCATAAATAATATAAGTTTTTGGCTCCTGCCTCCATCATTTCTCCTTCTTCTTGCCTCTTCGACTGTCGAGGCTGGTGTCGGAACTGGCTGAACTGTATATCCCCCTTTAGCAGGGAACCTGGCCCATGCAGGGCCATCAGTTGACCTAGCTATTTTCTCCCTTCACCTAGCTGGGGTGTCGTCAATTTTAGGCGCCATTAACTTTATTACAACCATTCTAAATATAAAGCCAGCAGCACTAACACAGTATCAAACCCCCTTATTCATTTGATCCGTTCTTATTACTGCTGTATTGCTTCTTCTTTCTCTCCCTGTATTGGCCGCAGGAATCACGATACTTCTCACTGAC
>W_PKK_CS10187.seq
ATTGGCACTGCCCTTAGCCTGCTTATCCGCGCTGAACTATCCCAACCTGGCACCCTGCTCGGCGATGATCAAATCTATAATGTCATTGTTACTGCCCATGCATTTGTAATAATTTTCTTTATGGTTATGCCGATTCTTATTGGGGGATTTGGTAACTGACTTGTCCCACTAATACTTGGCGCCCCAGACATAGCTTTCCCACGCATAAATAATATAAGTTTTTGGCTCCTGCCTCCATCATTTCTCCTTCTTCTTGCCTCTTCGACTGTCGAGGCTGGTGTCGGAACTGGCTGAACTGTATATCCCCCTTTAGCAGGGAACCTGGCCCATGCAGGGCCATCAGTTGACCTAGCTATTTTCTCCCTTCACCTAGCTGGGGTGTCGTCAATTTTAGGCGCCATTAACTTTATTACAACCATTCTAAATATAAAGCCAGCAGCACTAACACAGTATCAAACCCCCTTATTCATTTGATCCGTTCTTATTACTGCTGTATTGCTTCTTCTTTCTCTCCCTGTATTGGCCGCAGGAATCACGATACTTCTCACTGAC
>W_PKK_CS10188.seq
ATTGGCACTGCCCTTAGCCTGCTTATCCGCGCTGAACTATCCCAACCTGGCACCCTGCTCGGCGATGATCAAATCTATAATGTCATTGTTACTGCCCATGCATTTGTAATAATTTTCTTTATGGTTATGCCGATTCTTATTGGGGGATTTGGTAACTGACTTGTCCCACTAATACTTGGCGCCCCAGACATAGCTTTCCCACGCATAAATAATATAAGTTTTTGGCTCCTGCCTCCATCATTTCTCCTTCTTCTTGCCTCTTCGACTGTCGAGGCTGGTGTCGGAACTGGCTGAACTGTATATCCCCCTTTAGCAGGGAACCTGGCCCATGCAGGGCCATCAGTTGACCTAGCTATTTTCTCCCTTCACCTAGCTGGGGTGTCGTCAATTTTAGGCGCCATTAACTTTATTACAACCATTCTAAATATAAAGCCAGCAGCACTAACACAGTATCAAACCCCCTTATTCATTTGATCCGTTCTTATTACTGCTGTATTGCTTCTTCTTTCTCTCCCTGTATTGGCCGCAGGAATCACGATACTTCTCACTGAC
>W_PKK_CS10189.seq
ATTGGCACTGCCCTTAGCCTGCTTATCCGCGCTGAACTATCCCAACCTGGCACCCTGCTCGGCGATGATCAAATCTATAATGTCATTGTTACTGCCCATGCATTTGTAATAATTTTCTTTATGGTTATGCCGATTCTTATTGGGGGATTTGGTAACTGACTTGTCCCACTAATACTTGGCGCCCCAGACATAGCTTTCCCACGCATAAATAATATAAGTTTTTGGCTCCTGCCTCCATCATTTCTCCTTCTTCTTGCCTCTTCGACTGTCGAGGCTGGTGTCGGAACTGGCTGAACTGTATATCCCCCTTTAGCAGGGAACCTGGCCCATGCAGGGCCATCAGTTGACCTAGCTATTTTCTCCCTTCACCTAGCTGGGGTGTCGTCAATTTTAGGCGCCATTAACTTTATTACAACCATTCTAAATATAAAGCCAGCAGCACTAACACAGTATCAAACCCCCTTATTCATTTGATCCGTTCTTATTACTGCTGTATTGCTTCTTCTTTCTCTCCCTGTATTGGCCGCAGGAATCACGATACTTCTCACTGAC
>W_PKK_CS10190.seq
ATTGGCACTGCCCTTAGCCTGCTTATCCGCGCTGAACTATCCCAACCTGGCACCCTGCTCGGCGATGATCAAATCTATAATGTCATTGTTACTGCCCATGCATTTGTAATAATTTTCTTTATGGTTATGCCGATTCTTATTGGGGGATTTGGTAACTGACTTGTCCCACTAATACTTGGCGCCCCAGACATAGCTTTCCCACGCATAAATAATATAAGTTTTTGGCTCCTGCCTCCATCATTTCTCCTTCTTCTTGCCTCTTCGACTGTCGAGGCTGGTGTCGGAACTGGCTGAACTGTATATCCCCCTTTAGCAGGGAACCTGGCCCATGCAGGGCCATCAGTTGACCTAGCTATTTTCTCCCTTCACCTAGCTGGGGTGTCGTCAATTTTAGGCGCCATTAACTTTATTACAACCATTCTAAATATAAAGCCAGCAGCACTAACACAGTATCAAACCCCCTTATTCATTTGATCCGTTCTTATTACTGCTGTATTGCTTCTTCTTTCTCTCCCTGTATTGGCCGCAGGAATCACGATACTTCTCACTGAC
>W_PKK_CS10191.seq
ATTGGCACTGCCCTTAGCCTGCTTATCCGCGCTGAACTATCCCAACCTGGCACCCTGCTCGGCGATGATCAAATCTATAATGTCATTGTTACTGCCCATGCATTTGTAATAATTTTCTTTATGGTTATGCCGATTCTTATTGGGGGATTTGGTAACTGACTTGTCCCACTAATACTTGGCGCCCCAGACATAGCTTTCCCACGCATAAATAATATAAGTTTTTGGCTCCTGCCTCCATCATTTCTCCTTCTTCTTGCCTCTTCGACTGTCGAGGCTGGTGTCGGAACTGGCTGAACTGTATATCCCCCTTTAGCAGGGAACCTGGCCCATGCAGGGCCATCAGTTGACCTAGCTATTTTCTCCCTTCACCTAGCTGGGGTGTCGTCAATTTTAGGCGCCATTAACTTTATTACAACCATTCTAAATATAAAGCCAGCAGCACTAACACAGTATCAAACCCCCTTATTCATTTGATCCGTTCTTATTACTGCTGTATTGCTTCTTCTTTCTCTCCCTGTATTGGCCGCAGGAATCACGATACTTCTCACTGAC
>W_PKK_CS10192.seq
------------------------ATCCGCGCTGAACTATCCCAACCTGGCACCCTGCTCGGCGATGATCAAATCTATAATGTCATTGTTACTGCCCATGCATTTGTAATAATTTTCTTTATGGTTATGCCGATTCTTATTGGGGGATTTGGTAACTGACTTGTCCCACTAATACTTGGCGCCCCAGACATAGCTTTCCCACGCATAAATAATATAAGTTTTTGGCTCCTGCCTCCATCATTTCTCCTTCTTCTTGCCTCTTCGACTGTCGAGGCTGGTGTCGGAACTGGCTGAACTGTATATCCCCCTTTAGCAGGGAACCTGGCCCATGCAGGGCCATCAGTTGACCTAGCTATTTTCTCCCTTCACCTAGCTGGGGTGTCGTCAATTTTAGGCGCCATTAACTTTATTACAACCATTCTAAATATAAAGCCAGCAGCACTAACACAGTATCAAACCCCCTTATTCATTTGATCCGTTCTTATTACTGCTGTATTGCTTCTTCTTTCTCTCCCTGTATTGGCCGCAGGAATCACGATACTTCTCACTGAC
>S_RN_CS10193.seq
ATTGGCACTGCCCTTAGCCTGCTTATCCGCGCTGAATTATCCCAGCCCGGTACCTTGCTCGGCGACGACCAAATCTATAACGTCATTGTTACTGCCCATGCATTTGTAATAATTTTCTTCATAGTTATACCAATTCTCATTGGGGGATTTGGTAACTGACTAGTCCCACTAATACTTGGCGCCCCAGACATAGCCTTCCCACGTATAAATAATATAAGTTTTTGGCTCCTTCCCCCATCATTTCTCCTTCTCTTAGCCTCTTCGACTGTCGAGGCTGGTGTCGGAACTGGCTGAACTGTATACCCCCCACTTGCAGGAAACCTAGCCCATGCAGGCCCATCGGTTGACCTAGCAATTTTTTCCCTTCACCTAGCTGGGGTGTCATCAATTTTAGGCGCAATTAACTTTATTACAACTATTCTAAACATGAAGCCCGCTGCATTAACACAGTATCAAACCCCCTTATTTATTTGATCCGTTCTTATTACTGCTGTGTTGCTTCTCCTTTCTCTCCCTGTATTAGCTGCAGGAATCACTATACTTCTTACTGAC
>S_RN_CS10194.seq
ATTGGCACTGCCCTTAGCCTGCTTATCCGCGCTGAATTATCCCAGCCCGGTACCTTGCTCGGCGACGACCAAATCTATAACGTCATTGTTACTGCCCATGCATTTGTAATAATTTTCTTCATAGTTATACCAATTCTCATTGGGGGATTTGGTAACTGACTAGTCCCACTAATACTTGGCGCCCCAGACATAGCCTTCCCACGTATAAATAATATAAGTTTTTGGCTCCTTCCCCCATCATTTCTCCTTCTCTTAGCCTCTTCGACTGTCGAGGCTGGTGTCGGAACTGGCTGAACTGTATACCCCCCACTTGCAGGAAACCTAGCCCATGCAGGCCCATCGGTTGACCTAGCAATTTTTTCCCTTCACCTAGCTGGGGTGTCATCAATTTTAGGCGCAATTAACTTTATTACAACTATTCTAAACATGAAGCCCGCTGCATTAACACAGTATCAAACCCCCTTATTTATTTGATCCGTTCTTATTACTGCTGTGTTGCTTCTCCTTTCTCTCCCTGTATTAGCTGCAGGAATCACTATACTTCTTACTGAC
>S_RN_CS10195.seq
ATTGGCACTGCCCTTAGCCTGCTTATCCGCGCTGAATTATCCCAGCCCGGTACCTTGCTCGGCGACGACCAAATCTATAACGTCATTGTTACTGCCCATGCATTTGTAATAATTTTCTTCATAGTTATACCAATTCTCATTGGGGGATTTGGTAACTGACTAGTCCCACTAATACTTGGCGCCCCAGACATAGCCTTCCCACGTATAAATAATATAAGTTTTTGGCTCCTTCCCCCATCATTTCTCCTTCTCTTAGCCTCTTCGACTGTCGAGGCTGGTGTCGGAACTGGCTGAACTGTATACCCCCCACTTGCAGGAAACCTAGCCCATGCAGGCCCATCGGTTGACCTAGCAATTTTTTCCCTTCACCTAGCTGGGGTGTCATCAATTTTAGGCGCAATTAACTTTATTACAACTATTCTAAACATGAAGCCCGCTGCATTAACACAGTATCAAACCCCCTTATTTATTTGATCCGTTCTTATTACTGCTGTGTTGCTTCTCCTTTCTCTCCCTGTATTAGCTGCAGGAATCACCATACTTCTTACTGAC
>S_RN_CS10196.seq
ATTGGCACTGCCCTTAGCCTGCTTATCCGCGCTGAATTATCCCAGCCCGGTACCTTGCTCGGCGACGACCAAATCTATAACGTCATTGTTACTGCCCATGCATTTGTAATAATTTTCTTCATAGTTATACCAATTCTCATTGGGGGATTTGGTAACTGACTAGTCCCACTAATACTTGGCGCCCCAGACATAGCCTTCCCACGTATAAATAATATAAGTTTTTGGCTCCTTCCCCCATCATTTCTCCTTCTCTTAGCCTCTTCGACTGTCGAGGCTGGTGTCGGAACTGGCTGAACTGTATACCCCCCACTTGCAGGAAACCTAGCCCATGCAGGCCCATCGGTTGACCTAGCAATTTTTTCCCTTCACCTAGCTGGGGTGTCATCAATTTTAGGCGCAATTAACTTTATTACAACTATTCTAAACATGAAGCCCGCTGCATTAACACAGTATCAAACCCCCTTATTTATTTGATCCGTTCTTATTACTGCTGTGTTGCTTCTCCTTTCTCTCCCTGTATTAGCTGCAGGAATCACCATACTTCTTACTGAC
>S_RN_CS10197.seq
ATTGGCACTGCCCTTAGCCTGCTTATCCGCGCTGAATTATCCCAGCCCGGTACCTTGCTCGGCGACGACCAAATCTATAACGTCATTGTTACTGCCCATGCATTTGTAATAATTTTCTTCATAGTTATACCAATTCTCATTGGGGGATTTGGTAACTGACTAGTCCCACTAATACTTGGCGCCCCAGACATAGCCTTCCCACGTATAAATAATATAAGTTTTTGGCTCCTTCCCCCATCATTTCTCCTTCTCTTAGCCTCTTCGACTGTCGAGGCTGGTGTCGGAACTGGCTGAACTGTATACCCCCCACTTGCAGGAAACCTAGCCCATGCAGGCCCATCGGTTGACCTAGCAATTTTTTCCCTTCACCTAGCTGGGGTGTCATCAATTTTAGGCGCAATTAACTTTATTACAACTATTCTAAACATGAAGCCCGCTGCATTAACACAGTATCAAACCCCCTTATTTATTTGATCCGTTCTTATTACTGCTGTGTTGCTTCTCCTTTCTCTCCCTGTATTAGCTGCAGGAATCACCATACTTCTTACTGAC
>S_RN_CS10198.seq
ATTGGCACTGCCCTTAGCCTGCTTATCCGCGCTGAATTATCCCAGCCCGGTACCTTGCTCGGCGACGACCAAATCTATAACGTCATTGTTACTGCCCATGCATTTGTAATAATTTTCTTCATAGTTATACCAATTCTCATTGGGGGATTTGGTAACTGACTAGTCCCACTAATACTTGGCGCCCCAGACATAGCCTTCCCACGTATAAATAATATAAGTTTTTGGCTCCTTCCCCCATCATTTCTCCTTCTCTTAGCCTCTTCGACTGTCGAGGCTGGTGTCGGAACTGGCTGAACTGTATACCCCCCACTTGCAGGAAACCTAGCCCATGCAGGCCCATCGGTTGACCTAGCAATTTTTTCCCTTCACCTAGCTGGGGTGTCATCAATTTTAGGCGCAATTAACTTTATTACAACTATTCTAAACATGAAGCCCGCTGCATTAACACAGTATCAAACCCCCTTATTTATTTGATCCGTTCTTATTACTGCTGTGTTGCTTCTCCTTTCTCTCCCTGTATTAGCTGCAGGAATCACCATACTTCTTACTGAC
>S_RN_CS10199.seq
ATTGGCACTGCCCTTAGCCTGCTTATCCGCGCTGAATTATCCCAGCCCGGTACCTTGCTCGGCGACGACCAAATCTATAACGTCATTGTTACTGCCCATGCATTTGTAATAATTTTCTTCATAGTTATACCAATTCTCATTGGGGGATTTGGTAACTGACTAGTCCCACTAATACTTGGCGCCCCAGACATAGCCTTCCCACGTATAAATAATATAAGTTTTTGGCTCCTTCCCCCATCATTTCTCCTTCTCTTAGCCTCTTCGACTGTCGAGGCTGGTGTCGGAACTGGCTGAACTGTATACCCCCCACTTGCAGGAAACCTAGCCCATGCAGGCCCATCGGTTGACCTAGCAATTTTTTCCCTTCACCTAGCTGGGGTGTCATCAATTTTAGGCGCAATTAACTTTATTACAACTATTCTAAACATGAAGCCCGCTGCATTAACACAGTATCAAACCCCCTTATTTATTTGATCCGTTCTTATTACTGCTGTGTTGCTTCTCCTTTCTCTCCCTGTATTAGCTGCAGGAATCACCATACTTCTTACTGAC
>S_RN_CS10200.seq
ATTGGCACTGCCCTTAGCCTGCTTATCCGCGCTGAATTATCCCAGCCCGGTACCTTGCTCGGCGACGACCAAATCTATAACGTCATTGTTACTGCCCATGCATTTGTAATAATTTTCTTCATAGTTATACCAATTCTCATTGGGGGATTTGGTAACTGACTAGTCCCACTAATACTTGGCGCCCCAGACATAGCCTTCCCACGTATAAATAATATAAGTTTTTGGCTCCTTCCCCCATCATTTCTCCTTCTCTTAGCCTCTTCGACTGTCGAGGCTGGTGTCGGAACTGGCTGAACTGTATACCCCCCACTTGCAGGAAACCTAGCCCATGCAGGCCCATCGGTTGACCTAGCAATTTTTTCCCTTCACCTAGCTGGGGTGTCATCAATTTTAGGCGCAATTAACTTTATTACAACTATTCTAAACATGAAGCCCGCTGCATTAACACAGTATCAAACCCCCTTATTTATTTGATCCGTTCTTATTACTGCTGTGTTGCTTCTCCTTTCTCTCCCTGTATTAGCTGCAGGAATCACCATACTTCTTACTGAC
>S_RN_CS10201.seq
ATTGGCACTGCCCTTAGCCTGCTTATCCGCGCTGAATTATCCCAGCCCGGTACCTTGCTCGGCGACGACCAAATCTATAACGTCATTGTTACTGCCCATGCATTTGTAATAATTTTCTTCATAGTTATACCAATTCTCATTGGGGGATTTGGTAACTGACTAGTCCCACTAATACTTGGCGCCCCAGACATAGCCTTCCCACGTATAAATAATATAAGTTTTTGGCTCCTTCCCCCATCATTTCTCCTTCTCTTAGCCTCTTCGACTGTCGAGGCTGGTGTCGGAACTGGCTGAACTGTATACCCCCCACTTGCAGGAAACCTAGCCCATGCAGGCCCATCGGTTGACCTAGCAATTTTTTCCCTTCACCTAGCTGGGGTGTCATCAATTTTAGGCGCAATTAACTTTATTACAACTATTCTAAACATGAAGCCCGCTGCATTAACACAGTATCAAACCCCCTTATTTATTTGATCCGTTCTTATTACTGCTGTGTTGCTTCTCCTTTCTCTCCCTGTATTAGCTGCAGGAATCACCATACTTCTTACTGAC
>S_RN_CS10202.seq
ATTGGCACTGCCCTTAGCCTGCTTATCCGCGCTGAATTATCCCAGCCCGGTACCTTGCTCGGCGACGACCAAATCTATAACGTCATTGTTACTGCCCATGCATTTGTAATAATTTTCTTCATAGTTATACCAATTCTCATTGGGGGATTTGGTAACTGACTAGTCCCACTAATACTTGGCGCCCCAGACATAGCCTTCCCACGTATAAATAATATAAGTTTTTGGCTCCTTCCCCCATCATTTCTCCTTCTCTTAGCCTCTTCGACTGTCGAGGCTGGTGTCGGAACTGGCTGAACTGTATACCCCCCACTTGCAGGAAACCTAGCCCATGCAGGCCCATCGGTTGACCTAGCAATTTTTTCCCTTCACCTAGCTGGGGTGTCATCAATTTTAGGCGCAATTAACTTTATTACAACTATTCTAAACATGAAGCCCGCTGCATTAACACAGTATCAAACCCCCTTATTTATTTGATCCGTTCTTATTACTGCTGTGTTGCTTCTCCTTTCTCTCCCTGTATTAGCTGCAGGAATCACCATACTTCTTACTGAC
>S_RN_CS10203.seq
ATTGGCACTGCCCTTAGCCTGCTTATCCGCGCTGAATTATCCCAGCCCGGTACCTTGCTCGGCGACGACCAAATCTATAACGTCATTGTTACTGCCCATGCATTTGTAATAATTTTCTTCATAGTTATACCAATTCTCATTGGGGGATTTGGTAACTGACTAGTCCCACTAATACTTGGCGCCCCAGACATAGCCTTCCCACGTATAAATAATATAAGTTTTTGGCTCCTTCCCCCATCATTTCTCCTTCTCTTAGCCTCTTCGACTGTCGAGGCTGGTGTCGGAACTGGCTGAACTGTATACCCCCCACTTGCAGGAAACCTAGCCCATGCAGGCCCATCGGTTGACCTAGCAATTTTTTCCCTTCACCTAGCTGGGGTGTCATCAATTTTAGGCGCAATTAACTTTATTACAACTATTCTAAACATGAAGCCCGCTGCATTAACACAGTATCAAACCCCCTTATTTATTTGATCCGTTCTTATTACTGCTGTGTTGCTTCTCCTTTCTCTCCCTGTATTAGCTGCAGGAATCACCATACTTCTTACTGAC
>S_RN_CS10204.seq
ATTGGCACTGCCCTTAGCCTGCTTATCCGCGCTGAATTATCCCAGCCCGGTACCTTGCTCGGCGACGACCAAATCTATAACGTCATTGTTACTGCCCATGCATTTGTAATAATTTTCTTCATAGTTATACCAATTCTCATTGGGGGATTTGGTAACTGACTAGTCCCACTAATACTTGGCGCCCCAGACATAGCCTTCCCACGTATAAATAATATAAGTTTTTGGCTCCTTCCCCCATCATTTCTCCTTCTCTTAGCCTCTTCGACTGTCGAGGCTGGTGTCGGAACTGGCTGAACTGTATACCCCCCACTTGCAGGAAACCTAGCCCATGCAGGCCCATCGGTTGACCTAGCAATTTTTTCCCTTCACCTAGCTGGGGTGTCATCAATTTTAGGCGCAATTAACTTTATTACAACTATTCTAAACATGAAGCCCGCTGCATTAACACAGTATCAAACCCCCTTATTTATTTGATCCGTTCTTATTACTGCTGTGTTGCTTCTCCTTTCTCTCCCTGTATTAGCTGCAGGAATCACCATACTTCTTACTGAC
>S_RN_CS10205.seq
ATTGGCACTGCCCTTAGCCTGCTTATCCGCGCTGAATTATCCCAGCCCGGTACCTTGCTCGGCGACGACCAAATCTATAACGTCATTGTTACTGCCCATGCATTTGTAATAATTTTCTTCATAGTTATACCAATTCTCATTGGGGGATTTGGTAACTGACTAGTCCCACTAATACTTGGCGCCCCAGACATAGCCTTCCCACGTATAAATAATATAAGTTTTTGGCTCCTTCCCCCATCATTTCTCCTTCTCTTAGCCTCTTCGACTGTCGAGGCTGGTGTCGGAACTGGCTGAACTGTATACCCCCCACTTGCAGGAAACCTAGCCCATGCAGGCCCATCGGTTGACCTAGCAATTTTTTCCCTTCACCTAGCTGGGGTGTCATCAATTTTAGGCGCAATTAACTTTATTACAACTATTCTAAACATGAAGCCCGCTGCATTAACACAGTATCAAACCCCCTTATTTATTTGATCCGTTCTTATTACTGCTGTGTTGCTTCTCCTTTCTCTCCCTGTATTAGCTGCAGGAATCACCATACTTCTTACTGAC
>S_RN_CS10206.seq
ATTGGCACTGCCCTTAGCCTGCTTATCCGCGCTGAATTATCCCAGCCCGGTACCTTGCTCGGCGACGACCAAATCTATAACGTCATTGTTACTGCCCATGCATTTGTAATAATTTTCTTCATAGTTATACCAATTCTCATTGGGGGATTTGGTAACTGACTAGTCCCACTAATACTTGGCGCCCCAGACATAGCCTTCCCACGTATAAATAATATAAGTTTTTGGCTCCTTCCCCCATCATTTCTCCTTCTCTTAGCCTCTTCGACTGTCGAGGCTGGTGTCGGAACTGGCTGAACTGTATACCCCCCACTTGCAGGAAACCTAGCCCATGCAGGCCCATCGGTTGACCTAGCAATTTTTTCCCTTCACCTAGCTGGGGTGTCATCAATTTTAGGCGCAATTAACTTTATTACAACTATTCTAAACATGAAGCCCGCTGCATTAACACAGTATCAAACCCCCTTATTTATTTGATCCGTTCTTATTACTGCTGTGTTGCTTCTCCTTTCTCTCCCTGTATTAGCTGCAGGAATCACTATACTTCTTACTGAC
>S_NST_CS10207.seq
ATTGGCACTGCCCTTAGCCTGCTTATTCGCGCTGAATTATCCCAGCCCGGTACCTTGCTCGGCGACGACCAAATCTATAACGTCATTGTTACTGCCCATGCATTTGTAATAATTTTCTTCATAGTTATACCAATTCTCATTGGGGGATTTGGTAACTGACTAGTCCCACTAATACTTGGCGCCCCAGACATAGCCTTCCCGCGTATAAATAATATAAGTTTTTGGCTCCTTCCCCCATCATTTCTCCTTCTCTTAGCCTCTTCGACTGTCGAAGCTGGTGTCGGAACTGGCTGAACTGTATACCCCCCACTTGCAGGAAACCTAGCCCATGCAGGCCCATCGGTTGACCTAGCAATTTTTTCCCTTCACCTAGCTGGGGTGTCATCAATTTTAGGCGCAATTAACTTTATTACAACTATTCTAAACATGAAGCCCGCTGCATTAACACAGTATCAAACCCCCTTATTTATTTGATCCGTTCTTATTACTGCTGTGTTGCTTCTCCTTTCTCTCCCTGTATTAGCTGCAGGAATCACTATACTTCTTACTGAC
>S_NST_CS10208.seq
ATTGGCACTGCCCTTAGCCTGCTTATCCGCGCTGAATTATCCCAGCCCGGTACCTTGCTCGGCGACGACCAAATCTATAACGTCATTGTTACTGCCCATGCATTTGTAATAATTTTCTTCATAGTTATACCAATTCTCATTGGGGGATTTGGTAACTGACTAGTCCCACTAATACTTGGCGCCCCAGACATAGCCTTCCCGCGTATAAATAATATAAGTTTTTGGCTCCTTCCCCCATCATTTCTCCTTCTCTTAGCCTCTTCGACTGTCGAAGCTGGTGTCGGAACTGGCTGAACTGTATACCCCCCACTTGCAGGAAACCTAGCCCATGCAGGCCCATCGGTTGACCTAGCAATTTTTTCCCTTCACCTAGCTGGGGTGTCATCAATTTTAGGCGCAATTAACTTTATTACAACTATTCTAAACATGAAGCCCGCTGCATTAACACAGTATCAAACCCCCTTATTTATTTGATCCGTTCTTATTACTGCTGTGTTGCTTCTCCTTTCTCTCCCTGTATTAGCTGCAGGAATCACTATACTTCTTACTGAC
>S_NST_CS10209.seq
ATTGGCACTGCCCTTAGCCTGCTTATCCGCGCTGAATTATCCCAGCCCGGTACCTTGCTCGGCGACGACCAAATCTATAACGTCATTGTTACTGCCCATGCATTTGTAATAATTTTCTTCATAGTTATACCAATTCTCATTGGGGGATTTGGTAACTGACTAGTCCCACTAATACTTGGCGCCCCAGACATAGCCTTCCCGCGTATAAATAATATAAGTTTTTGGCTCCTTCCCCCATCATTTCTCCTTCTCTTAGCCTCTTCGACTGTCGAAGCTGGTGTCGGAACTGGCTGAACTGTATACCCCCCACTTGCAGGAAACCTAGCCCATGCAGGCCCATCGGTTGACCTAGCAATTTTTTCCCTTCACCTAGCTGGGGTGTCATCAATTTTAGGCGCAATTAACTTTATTACAACTATTCTAAACATGAAGCCCGCTGCATTAACACAGTATCAAACCCCCTTATTTATTTGATCTGTTCTTATTACTGCTGTGTTGCTTCTCCTTTCTCTCCCTGTATTAGCTGCAGGAATCACTATGCTTCTTACTGAC
>S_NST_CS10210.seq
ATTGGCACTGCCCTTAGCCTGCTTATCCGCGCTGAATTATCCCAGCCCGGTACCTTGCTCGGCGACGACCAAATCTATAACGTCATTGTTACTGCCCATGCATTTGTAATAATTTTCTTCATAGTTATACCAATTCTCATTGGGGGATTTGGTAACTGACTAGTCCCACTAATACTTGGCGCCCCAGACATAGCCTTCCCGCGTATAAATAATATAAGTTTTTGGCTCCTTCCCCCATCATTTCTCCTTCTCTTAGCCTCTTCGACTGTCGAAGCTGGTGTCGGAACTGGCTGAACTGTATACCCCCCACTTGCAGGAAACCTAGCCCATGCAGGCCCATCGGTTGACCTAGCAATTTTTTCCCTTCACCTAGCTGGGGTGTCATCAATTTTAGGCGCAATTAACTTTATTACAACTATTCTAAACATGAAGCCCGCTGCATTAACACAGTATCAAACCCCCTTATTTATTTGATCTGTTCTTATTACTGCTGTGTTGCTTCTCCTTTCTCTCCCTGTATTAGCTGCAGGAATCACTATGCTTCTTACTGAC
>S_NST_CS10211.seq
ATTGGCACTGCCCTTAGCCTGCTTATCCGCGCTGAATTATCCCAGCCCGGTACCTTGCTCGGCGACGACCAAATCTATAACGTCATTGTTACTGCCCATGCATTTGTAATAATTTTCTTCATAGTTATACCAATTCTCATTGGGGGATTTGGTAACTGACTAGTCCCACTAATACTTGGCGCCCCAGACATAGCCTTCCCGCGTATAAATAATATAAGTTTTTGGCTCCTTCCCCCATCATTTCTCCTTCTCTTAGCCTCTTCGACTGTCGAAGCTGGTGTCGGAACTGGCTGAACTGTATACCCCCCACTTGCAGGAAACCTAGCCCATGCAGGCCCATCGGTTGACCTAGCAATTTTTTCCCTTCACCTAGCTGGGGTGTCATCAATTTTAGGCGCAATTAACTTTATTACAACTATTCTAAACATGAAGCCCGCTGCATTAACACAGTATCAAACCCCCTTATTTATTTGATCTGTTCTTATTACTGCTGTGTTGCTTCTCCTTTCTCTCCCTGTATTAGCTGCAGGAATCACTATGCTTCTTACTGAC
>S_NST_CS10212.seq
ATTGGCACTGCCCTTAGCCTGCTTATCCGCGCTGAATTATCCCAGCCCGGTACCTTGCTCGGCGACGACCAAATCTATAACGTCATTGTTACTGCCCATGCATTTGTAATAATTTTCTTCATAGTTATACCAATTCTCATTGGGGGATTTGGTAACTGACTAGTCCCACTAATACTTGGCGCCCCAGACATAGCCTTCCCGCGTATAAATAATATAAGTTTTTGGCTCCTTCCCCCATCATTTCTCCTTCTCTTAGCCTCTTCGACTGTCGAAGCTGGTGTCGGAACTGGCTGAACTGTATACCCCCCACTTGCAGGAAACCTAGCCCATGCAGGCCCATCGGTTGACCTAGCAATTTTTTCCCTTCACCTAGCTGGGGTGTCATCAATTTTAGGCGCAATTAACTTTATTACAACTATTCTAAACATGAAGCCCGCTGCATTAACACAGTATCAAACCCCCTTATTTATTTGATCTGTTCTTATTACTGCTGTGTTGCTTCTCCTTTCTCTCCCTGTATTAGCTGCAGGAATCACTATGCTTCTTACTGAC
>S_NST_CS10213.seq
ATTGGCACTGCCCTTAGCCTGCTTATCCGCGCTGAATTATCCCAGCCCGGTACCTTGCTCGGCGACGACCAAATCTATAACGTCATTGTTACTGCCCATGCATTTGTAATAATTTTCTTCATAGTTATACCAATTCTCATTGGGGGATTTGGTAACTGACTAGTCCCACTAATACTTGGCGCCCCAGACATAGCCTTCCCGCGTATAAATAATATAAGTTTTTGGCTCCTTCCCCCATCATTTCTCCTTCTCTTAGCCTCTTCGACTGTCGAAGCTGGTGTCGGAACTGGCTGAACTGTATACCCCCCACTTGCAGGAAACCTAGCCCATGCAGGCCCATCGGTTGACCTAGCAATTTTTTCCCTTCACCTAGCTGGGGTGTCATCAATTTTAGGCGCAATTAACTTTATTACAACTATTCTAAACATGAAGCCCGCTGCATTAACACAGTATCAAACCCCCTTATTTATTTGATCTGTTCTTATTACTGCTGTGTTGCTTCTCCTTTCTCTCCCTGTATTAGCTGCAGGAATCACTATGCTTCTTACTGAC
>S_NST_CS10214.seq
ATTGGCACTGCCCTTAGCCTGCTTATCCGCGCTGAATTATCCCAGCCCGGTACCTTGCTCGGCGACGACCAAATCTATAACGTCATTGTTACTGCCCATGCATTTGTAATAATTTTCTTCATAGTTATACCAATTCTCATTGGGGGATTTGGTAACTGACTAGTCCCACTAATACTTGGCGCCCCAGACATAGCCTTCCCGCGTATAAATAATATAAGTTTTTGGCTCCTTCCCCCATCATTTCTCCTTCTCTTAGCCTCTTCGACTGTCGAAGCTGGTGTCGGAACTGGCTGAACTGTATACCCCCCACTTGCAGGAAACCTAGCCCATGCAGGCCCATCGGTTGACCTAGCAATTTTTTCCCTTCACCTAGCTGGGGTGTCATCAATTTTAGGCGCAATTAACTTTATTACAACTATTCTAAACATGAAGCCCGCTGCATTAACACAGTATCAAACCCCCTTATTTATTTGATCTGTTCTTATTACTGCTGTGTTGCTTCTCCTTTCTCTCCCTGTATTAGCTGCAGGAATCACTATGCTTCTTACTGAC
>S_NST_CS10215.seq
ATTGGCACTGCCCTTAGCCTGCTTATCCGCGCTGAATTATCCCAGCCCGGTACCTTGCTCGGCGACGACCAAATCTATAACGTCATTGTTACTGCCCATGCATTTGTAATAATTTTCTTCATAGTTATACCAATTCTCATTGGGGGATTTGGTAACTGACTAGTCCCACTAATACTTGGCGCCCCAGACATAGCCTTCCCGCGTATAAATAATATAAGTTTTTGGCTCCTTCCCCCATCATTTCTCCTTCTCTTAGCCTCTTCGACTGTCGAAGCTGGTGTCGGAACTGGCTGAACTGTATACCCCCCACTTGCAGGAAACCTAGCCCATGCAGGCCCATCGGTTGACCTAGCAATTTTTTCCCTTCACCTAGCTGGGGTGTCATCAATTTTAGGCGCAATTAACTTTATTACAACTATTCTAAACATGAAGCCCGCTGCATTAACACAGTATCAAACCCCCTTATTTATTTGATCCGTTCTTATTACTGCTGTGTTGCTTCTCCTTTCTCTCCCTGTATTAGCTGCAGGAATCACTATACTTCTTACTGAC
>S_NST_CS10216.seq
ATTGGCACTGCCCTTAGCCTGCTTATCCGCGCTGAATTATCCCAGCCCGGTACCTTGCTCGGCGACGACCAAATCTATAACGTCATTGTTACTGCCCATGCATTTGTAATAATTTTCTTCATAGTTATACCAATTCTCATTGGGGGATTTGGTAACTGACTAGTCCCACTAATACTTGGCGCCCCAGACATAGCCTTCCCGCGTATAAATAATATAAGTTTTTGGCTCCTTCCCCCATCATTTCTCCTTCTCTTAGCCTCTTCGACTGTCGAAGCTGGTGTCGGAACTGGCTGAACTGTATACCCCCCACTTGCAGGAAACCTAGCCCATGCAGGCCCATCGGTTGACCTAGCAATTTTTTCCCTTCACCTAGCTGGGGTGTCATCAATTTTAGGCGCAATTAACTTTATTACAACTATTCTAAACATGAAGCCCGCTGCATTAACACAGTATCAAACCCCCTTATTTATTTGATCCGTTCTTATTACTGCTGTGTTGCTTCTCCTTTCTCTCCCTGTATTAGCTGCAGGAATCACTATACTTCTTACTGAC
>S_NST_CS10217.seq
ATTGGCACTGCCCTTAGCCTGCTTATCCGCGCTGAATTATCCCAGCCCGGTACCTTGCTCGGCGACGACCAAATCTATAACGTCATTGTTACTGCCCATGCATTTGTAATAATTTTCTTCATAGTTATACCAATTCTCATTGGGGGATTTGGTAACTGACTAGTCCCACTAATACTTGGCGCCCCAGACATAGCCTTCCCGCGTATAAATAATATAAGTTTTTGGCTCCTTCCCCCATCATTTCTCCTTCTCTTAGCCTCTTCGACTGTCGAAGCTGGTGTCGGAACTGGCTGAACTGTATACCCCCCACTTGCAGGAAACCTAGCCCATGCAGGCCCATCGGTTGACCTAGCAATTTTTTCCCTTCACCTAGCTGGGGTGTCATCAATTTTAGGCGCAATTAACTTTATTACAACTATTCTAAACATGAAGCCCGCTGCATTAACACAGTATCAAACCCCCTTATTTATTTGATCCGTTCTTATTACTGCTGTGTTGCTTCTCCTTTCTCTCCCTGTATTAGCTGCAGGAATCACTATACTTCTTACTGAC
>S_NST_CS10218.seq
ATTGGCACTGCCCTTAGCCTGCTTATCCGCGCTGAATTATCCCAGCCCGGTACCTTGCTCGGCGACGACCAAATCTATAACGTCATTGTTACTGCCCATGCATTTGTAATAATTTTCTTCATAGTTATACCAATTCTCATTGGGGGATTTGGTAACTGACTAGTCCCACTAATACTTGGCGCCCCAGACATAGCCTTCCCGCGTATAAATAATATAAGTTTTTGGCTCCTTCCCCCATCATTTCTCCTTCTCTTAGCCTCTTCGACTGTCGAAGCTGGTGTCGGAACTGGCTGAACTGTATACCCCCCACTTGCAGGAAACCTAGCCCATGCAGGCCCATCGGTTGACCTAGCAATTTTTTCCCTTCACCTAGCTGGGGTGTCATCAATTTTAGGCGCAATTAACTTTATTACAACTATTCTAAACATGAAGCCCGCTGCATTAACACAGTATCAAACCCCCTTATTTATTTGATCCGTTCTTATTACTGCTGTGTTGCTTCTCCTTTCTCTCCCTGTATTAGCTGCAGGAATCACTATACTTCTTACTGAC
>S_NST_CS10219.seq
ATTGGCACTGCCCTTAGCCTGCTTATCCGCGCTGAATTATCCCAGCCCGGTACCTTGCTCGGCGACGACCAAATCTATAACGTCATTGTTACTGCCCATGCATTTGTAATAATTTTCTTCATAGTTATACCAATTCTCATTGGGGGATTTGGTAACTGACTAGTCCCACTAATACTTGGCGCCCCAGACATAGCCTTCCCGCGTATAAATAATATAAGTTTTTGGCTCCTTCCCCCATCATTTCTCCTTCTCTTAGCCTCTTCGACTGTCGAAGCTGGTGTCGGAACTGGCTGAACTGTATACCCCCCACTTGCAGGAAACCTAGCCCATGCAGGCCCATCGGTTGACCTAGCAATTTTTTCCCTTCACCTAGCTGGGGTGTCATCAATTTTAGGCGCAATTAACTTTATTACAACTATTCTAAACATGAAGCCCGCTGCATTAACACAGTATCAAACCCCCTTATTTATTTGATCCGTTCTTATTACTGCTGTGTTGCTTCTCCTTTCTCTCCCTGTATTAGCTGCAGGAATCACTATACTTCTTACTGAC
>S_NST_CS10220.seq
ATTGGCACTGCCCTTAGCCTGCTTATCCGCGCTGAATTATCCCAGCCCGGTACCTTGCTCGGCGACGACCAAATCTATAACGTCATTGTTACTGCCCATGCATTTGTAATAATTTTCTTCATAGTTATACCAATTCTCATTGGGGGATTTGGTAACTGACTAGTCCCACTAATACTTGGCGCCCCAGACATAGCCTTCCCGCGTATAAATAATATAAGTTTTTGGCTCCTTCCCCCATCATTTCTCCTTCTCTTAGCCTCTTCGACTGTCGAAGCTGGTGTCGGAACTGGCTGAACTGTATACCCCCCACTTGCAGGAAACCTAGCCCATGCAGGCCCATCGGTTGACCTAGCAATTTTTTCCCTTCACCTAGCTGGGGTGTCATCAATTTTAGGCGCAATTAACTTTATTACAACTATTCTAAACATGAAGCCCGCTGCATTAACACAGTATCAAACCCCCTTATTTATTTGATCCGTTCTTATTACTGCTGTGTTGCTTCTCCTTTCTCTCCCTGTATTAGCTGCAGGAATCACTATACTTCTTACTGAC
>S_NST_CS10221.seq
ATTGGCACTGCCCTTAGCCTGCTTATCCGCGCTGAATTATCCCAGCCCGGTACCTTGCTCGGCGACGACCAAATCTATAACGTCATTGTTACTGCCCATGCATTTGTAATAATTTTCTTCATAGTTATACCAATTCTCATTGGGGGATTTGGTAACTGACTAGTCCCACTAATACTTGGCGCCCCAGACATAGCCTTCCCGCGTATAAATAATATAAGTTTTTGGCTCCTTCCCCCATCATTTCTCCTTCTCTTAGCCTCTTCGACTGTCGAAGCTGGTGTCGGAACTGGCTGAACTGTATACCCCCCACTTGCAGGAAACCTAGCCCATGCAGGCCCATCGGTTGACCTAGCAATTTTTTCCCTTCACCTAGCTGGGGTGTCATCAATTTTAGGCGCAATTAACTTTATTACAACTATTCTAAACATGAAGCCCGCTGCATTAACACAGTATCAAACCCCCTTATTTATTTGATCCGTTCTTATTACTGCTGTGTTGCTTCTCCTTTCTCTCCCTGTATTAGCTGCAGGAATCACTATACTTCTTACTGAC
>S_NST_CS10222.seq
ATTGGCACTGCCCTTAGCCTGCTTATCCGCGCTGAATTATCCCAGCCCGGTACCTTGCTCGGCGACGACCAAATCTATAACGTCATTGTTACTGCCCATGCATTTGTAATAATTTTCTTCATAGTTATACCAATTCTCATTGGGGGATTTGGTAACTGACTAGTCCCACTAATACTTGGCGCCCCAGACATAGCCTTCCCGCGTATAAATAATATAAGTTTTTGGCTCCTTCCCCCATCATTTCTCCTTCTCTTAGCCTCTTCGACTGTCGAAGCTGGTGTCGGAACTGGCTGAACTGTATACCCCCCACTTGCAGGAAACCTAGCCCATGCAGGCCCATCGGTTGACCTAGCAATTTTTTCCCTTCACCTAGCTGGGGTGTCATCAATTTTAGGCGCAATTAACTTTATTACAACTATTCTAAACATGAAGCCCGCTGCATTAACACAGTATCAAACCCCCTTATTTATTTGATCCGTTCTTATTACTGCTGTGTTGCTTCTCCTTTCTCTCCCTGTATTAGCTGCAGGAATCACTATACTTCTTACTGAC
>S_NST_CS10223.seq
ATTGGCACTGCCCTTAGCCTGCTTATCCGCGCTGAATTATCCCAGCCCGGTACCTTGCTCGGCGACGACCAAATCTATAACGTCATTGTTACTGCCCATGCATTTGTAATAATTTTCTTCATAGTTATACCAATTCTCATTGGGGGATTTGGTAACTGACTAGTCCCACTAATACTTGGCGCCCCAGACATAGCCTTCCCGCGTATAAATAATATAAGTTTTTGGCTCCTTCCCCCATCATTTCTCCTTCTCTTAGCCTCTTCGACTGTCGAAGCTGGTGTCGGAACTGGCTGAACTGTATACCCCCCACTTGCAGGAAACCTAGCCCATGCAGGCCCATCGGTTGACCTAGCAATTTTTTCCCTTCACCTAGCTGGGGTGTCATCAATTTTAGGCGCAATTAACTTTATTACAACTATTCTAAACATGAAGCCCGCTGCATTAACACAGTATCAAACCCCCTTATTTATTTGATCCGTTCTTATTACTGCTGTGTTGCTTCTCCTTTCTCTCCCTGTATTAGCTGCAGGAATCACTATACTTCTTACTGAC
>S_PK_CS10224.seq
ATTGGCACTGCCCTTAGCCTGCTTATCCGCGCTGAATTATCCCAGCCCGGTACCTTGCTCGGCGACGACCAAATCTATAACGTCATTGTTACTGCCCATGCATTTGTAATAATTTTCTTCATAGTTATGCCAATTCTCATTGGGGGATTTGGTAACTGACTAGTCCCACTAATACTTGGCGCCCCAGACATAGCCTTCCCGCGTATAAATAATATAAGTTTTTGGCTCCTTCCCCCATCATTTCTTCTTCTCTTAGCCTCTTCGACTGTCGAGGCTGGTGTCGGAACTGGCTGAACTGTATACCCCCCACTTGCAGGAAACCTAGCCCATGCAGGCCCATCGGTTGACCTAGCAATTTTTTCCCTTCACCTAGCTGGGGTATCATCAATTTTAGGCGCAATTAACTTTATTACAACTATTCTAAACATGAAGCCCGCTGCATTAACACAGTATCAAACCCCCTTATTTATTTGATCCGTTCTTATTACTGCTGTGTTGCTTCTCCTTTCTCTCCCTGTATTAGCTGCAGGAATCACTATACTTCTTACTGAC
>S_PK_CS10225.seq
ATTGGCACTGCCCTTAGCCTGCTTATCCGCGCTGAATTATCCCAGCCCGGTACCTTGCTCGGCGACGACCAAATCTATAACGTCATTGTTACTGCCCATGCATTTGTAATAATTTTCTTCATAGTTATACCAATTCTCATTGGGGGATTTGGTAACTGACTAGTCCCACTAATACTTGGCGCCCCAGACATAGCCTTCCCGCGTATAAATAATATAAGTTTTTGGCTCCTTCCCCCATCATTTCTCCTTCTCTTAGCCTCTTCGACTGTCGAAGCTGGTGTCGGAACTGGCTGAACTGTATACCCCCCACTTGCAGGAAACCTAGCCCATGCAGGCCCATCGGTTGACCTAGCAATTTTTTCCCTTCACCTAGCTGGGGTGTCATCAATTTTAGGCGCAATTAACTTTATTACAACTATTCTAAACATGAAGCCCGCTGCATTAACACAGTATCAAACCCCCTTATTTATTTGATCCGTTCTTATTACTGCTGTGTTGCTTCTCCTTTCTCTCCCTGTATTAGCTGCAGGAATCACTATACTTCTTACTGAC
>S_PK_CS10226.seq
ATTGGCACTGCCCTTAGCCTGCTTATCCGCGCTGAATTATCCCAGCCCGGTACCTTGCTCGGCGACGACCAAATCTATAACGTCATTGTTACTGCCCATGCATTTGTAATAATTTTCTTCATAGTTATACCAATTCTCATTGGGGGATTTGGTAACTGACTAGTCCCACTAATACTTGGCGCCCCAGACATAGCCTTCCCGCGTATAAATAATATAAGTTTTTGGCTCCTTCCCCCATCATTTCTCCTTCTCTTAGCCTCTTCGACTGTCGAAGCTGGTGTCGGAACTGGCTGAACTGTATACCCCCCACTTGCAGGAAACCTAGCCCATGCAGGCCCATCGGTTGACCTAGCAATTTTTTCCCTTCACCTAGCTGGGGTGTCATCAATTTTAGGCGCAATTAACTTTATTACAACTATTCTAAACATGAAGCCCGCTGCATTAACACAGTATCAAACCCCCTTATTTATTTGATCCGTTCTTATTACTGCTGTGTTGCTTCTCCTTTCTCTCCCTGTATTAGCTGCAGGAATCACTATACTTCTTACTGAC
>S_PK_CS10227.seq
ATTGGCACTGCCCTTAGCCTGCTTATCCGCGCTGAATTATCCCAGCCCGGTACCTTGCTCGGCGACGACCAAATCTATAACGTCATTGTTACTGCCCATGCATTTGTAATAATTTTCTTCATAGTTATACCAATTCTCATTGGGGGATTTGGTAACTGACTAGTCCCACTAATACTTGGCGCCCCAGACATAGCCTTCCCGCGTATAAATAATATAAGTTTTTGGCTCCTTCCCCCATCATTTCTCCTTCTCTTAGCCTCTTCGACTGTCGAAGCTGGTGTCGGAACTGGCTGAACTGTATACCCCCCACTTGCAGGAAACCTAGCCCATGCAGGCCCATCGGTTGACCTAGCAATTTTTTCCCTTCACCTAGCTGGGGTGTCATCAATTTTAGGCGCAATTAACTTTATTACAACTATTCTAAACATGAAGCCCGCTGCATTAACACAGTATCAAACCCCCTTATTTATTTGATCCGTTCTTATTACTGCTGTGTTGCTTCTCCTTTCTCTCCCTGTATTAGCTGCAGGAATCACTATACTTCTTACTGAC
>S_PK_CS10228.seq
ATTGGCACTGCCCTTAGCCTGCTTATCCGCGCTGAATTATCCCAGCCCGGTACCTTGCTCGGCGACGACCAAATCTATAACGTCATTGTTACTGCCCATGCATTTGTAATAATTTTCTTCATAGTTATACCAATTCTCATTGGGGGATTTGGTAACTGACTAGTCCCACTAATACTTGGCGCCCCAGACATAGCCTTCCCGCGTATAAATAATATAAGTTTTTGGCTCCTTCCCCCATCATTTCTCCTTCTCTTAGCCTCTTCGACTGTCGAAGCTGGTGTCGGAACTGGCTGAACTGTATACCCCCCACTTGCAGGAAACCTAGCCCATGCAGGCCCATCGGTTGACCTAGCAATTTTTTCCCTTCACCTAGCTGGGGTGTCATCAATTTTAGGCGCAATTAACTTTATTACAACTATTCTAAACATGAAGCCCGCTGCATTAACACAGTATCAAACCCCCTTATTTATTTGATCCGTTCTTATTACTGCTGTGTTGCTTCTCCTTTCTCTCCCTGTATTAGCTGCAGGAATCACTATACTTCTTACTGAC
>S_PK_CS10229.seq
ATTGGCACTGCCCTTAGCCTGCTTATCCGCGCTGAATTATCCCAGCCCGGTACCTTGCTCGGCGACGACCAAATCTATAACGTCATTGTTACTGCCCATGCATTTGTAATAATTTTCTTCATAGTTATACCAATTCTCATTGGGGGATTTGGTAACTGACTAGTCCCACTAATACTTGGCGCCCCAGACATAGCCTTCCCGCGTATAAATAATATAAGTTTTTGGCTCCTTCCCCCATCATTTCTCCTTCTCTTAGCCTCTTCGACTGTCGAAGCTGGTGTCGGAACTGGCTGAACTGTATACCCCCCACTTGCAGGAAACCTAGCCCATGCAGGCCCATCGGTTGACCTAGCAATTTTTTCCCTTCACCTAGCTGGGGTGTCATCAATTTTAGGCGCAATTAACTTTATTACAACTATTCTAAACATGAAGCCCGCTGCATTAACACAGTATCAAACCCCCTTATTTATTTGATCCGTTCTTATTACTGCTGTGTTGCTTCTCCTTTCTCTCCCTGTATTAGCTGCAGGAATCACTATACTTCTTACTGAC
>S_CP_CS10230.seq
ATTGGCACTGCCCTTAGCCTGCTTATCCGCGCTGAATTATCCCAGCCCGGTACCTTGCTCGGCGACGACCAAATCTATAACGTCATTGTTACTGCCCATGCATTTGTAATAATTTTCTTCATAGTTATACCAATTCTCATTGGGGGATTTGGTAACTGACTAGTCCCACTAATACTTGGCGCCCCAGACATAGCCTTCCCACGTATAAATAATATAAGTTTTTGGCTCCTTCCCCCATCATTTCTCCTTCTCTTAGCCTCTTCGACTGTCGAGGCTGGTGTCGGAACTGGCTGAACTGTATACCCCCCACTTGCAGGAAACCTAGCCCATGCAGGCCCATCGGTTGACCTAGCAATTTTTTCCCTTCACCTAGCTGGGGTGTCATCAATTTTAGGCGCAATTAACTTTATTACAACTATTCTAAACATGAAGCCCGCTGCATTAACACAGTATCAAACCCCCTTATTTATTTGATCCGTTCTTATTACTGCTGTGTTGCTTCTCCTTTCTCTCCCTGTATTAGCTGCAGGAATC------------------
>S_CP_CS10231.seq
ATTGGCACTGCCCTTAGCCTGCTTATCCGCGCTGAATTATCCCAGCCCGGTACCTTGCTCGGCGACGACCAAATCTATAACGTCATTGTTACTGCCCATGCATTTGTAATAATTTTCTTCATAGTTATACCAATTCTCATTGGGGGATTTGGTAACTGACTAGTCCCACTAATACTTGGCGCCCCAGACATAGCCTTCCCACGTATAAATAATATAAGTTTTTGGCTCCTTCCCCCATCATTTCTCCTTCTCTTAGCCTCTTCGACTGTCGAGGCTGGTGTCGGAACTGGCTGAACTGTATACCCCCCACTTGCAGGAAACCTAGCCCATGCAGGCCCATCGGTTGACCTAGCAATTTTTTCCCTTCACCTAGCTGGGGTGTCATCAATTTTAGGCGCAATTAACTTTATTACAACTATTCTAAACATGAAGCCCGCTGCATTAACACAGTATCAAACCCCCTTATTTATTTGATCCGTTCTTATTACTGCTGTGTTGCTTCTCCTTTCTCTCCCTGTATTAGCTGCAGGAATCACTATACTTCTTACTGAC
>S_CP_CS10232.seq
ATTGGCACTGCCCTTAGCCTGCTTATCCGCGCTGAATTATCCCAGCCCGGTACCTTGCTCGGCGACGACCAAATCTATAACGTCATTGTTACTGCCCATGCATTTGTAATAATTTTCTTCATAGTTATACCAATTCTCATTGGGGGATTTGGTAACTGACTAGTCCCACTAATACTTGGCGCCCCAGACATAGCCTTCCCACGTATAAATAATATAAGTTTTTGGCTCCTTCCCCCATCATTTCTCCTTCTCTTAGCCTCTTCGACTGTCGAGGCTGGTGTCGGAACTGGCTGAACTGTATACCCCCCACTTGCAGGAAACCTAGCCCATGCAGGCCCATCGGTTGACCTAGCAATTTTTTCCCTTCACCTAGCTGGGGTGTCATCAATTTTAGGCGCAATTAACTTTATTACAACTATTCTAAACATGAAGCCCGCTGCATTAACACAGTATCAAACCCCCTTATTTATTTGATCCGTTCTTATTACTGCTGTGTTGCTTCTCCTTTCTCTCCCTGTATTAGCTGCAGGAATCACTATACTTCTTACTGAC
>S_CP_CS10233.seq
ATTGGCACTGCCCTTAGCCTGCTTATCCGCGCTGAATTATCCCAGCCCGGTACCTTGCTCGGCGACGACCAAATCTATAACGTCATTGTTACTGCCCATGCATTTGTAATAATTTTCTTCATAGTTATACCAATTCTCATTGGGGGATTTGGTAACTGACTAGTCCCACTAATACTTGGCGCCCCAGACATAGCCTTCCCACGTATAAATAATATAAGTTTTTGGCTCCTTCCCCCATCATTTCTCCTTCTCTTAGCCTCTTCGACTGTCGAGGCTGGTGTCGGAACTGGCTGAACTGTATACCCCCCACTTGCAGGAAACCTAGCCCATGCAGGCCCATCGGTTGACCTAGCAATTTTTTCCCTTCACCTAGCTGGGGTGTCATCAATTTTAGGCGCAATTAACTTTATTACAACTATTCTAAACATGAAGCCCGCTGCATTAACACAGTATCAAACCCCCTTATTTATTTGATCCGTTCTTATTACTGCTGTGTTGCTTCTCCTTTCTCTCCCTGTATTAGCTGCAGGAATCACCATACTTCTTACTGAC
>S_CP_CS10234.seq
ATTGGCACTGCCCTTAGCCTGCTTATCCGCGCTGAATTATCCCAGCCCGGTACCTTGCTCGGCGACGACCAAATCTATAACGTCATTGTTACTGCCCATGCATTTGTAATAATTTTCTTCATAGTTATACCAATTCTCATTGGGGGATTTGGTAACTGACTAGTCCCACTAATACTTGGCGCCCCAGACATAGCCTTCCCACGTATAAATAATATAAGTTTTTGGCTCCTTCCCCCATCATTTCTCCTTCTCTTAGCCTCTTCGACTGTCGAGGCTGGTGTCGGAACTGGCTGAACTGTATACCCCCCACTTGCAGGAAACCTAGCCCATGCAGGCCCATCGGTTGACCTAGCAATTTTTTCCCTTCACCTAGCTGGGGTGTCATCAATTTTAGGCGCAATTAACTTTATTACAACTATTCTAAACATGAAGCCCGCTGCATTAACACAGTATCAAACCCCCTTATTTATTTGATCCGTT------------------------------------------------------------------------
>S_CP_CS10235.seq
ATTGGCACTGCCCTTAGCCTGCTTATCCGCGCTGAATTATCCCAGCCCGGTACCTTGCTCGGCGACGACCAAATCTATAACGTCATTGTTACTGCCCATGCATTTGTAATAATTTTCTTCATAGTTATACCAATTCTCATTGGGGGATTTGGTAACTGACTAGTCCCACTAATACTTGGCGCCCCAGACATAGCCTTCCCACGTATAAATAATATAAGTTTTTGGCTCCTTCCCCCATCATTTCTCCTTCTCTTAGCCTCTTCGACTGTCGAGGCTGGTGTCGGAACTGGCTGAACTGTATACCCCCCACTTGCAGGAAACCTAGCCCATGCAGGCCCATCGGTTGACCTAGCAATTTTTTCCCTTCACCTAGCTGGGGTGTCATCAATTTTAGGCGCAATTAACTTTATTACAACTATTCTAAACATGAAGCCCGCTGCATTAACACAGTATCAAACCCCCTTATTTATTTGATCCGTT------------------------------------------------------------------------
>S_CP_CS10236.seq
ATTGGCACTGCCCTTAGCCTGCTTATCCGCGCTGAATTATCCCAGCCCGGTACCTTGCTCGGCGACGACCAAATCTATAACGTCATTGTTACTGCCCATGCATTTGTAATAATTTTCTTCATAGTTATACCAATTCTCATTGGGGGATTTGGTAACTGACTAGTCCCACTAATACTTGGCGCCCCAGACATAGCCTTCCCACGTATAAATAATATAAGTTTTTGGCTCCTTCCCCCATCATTTCTCCTTCTCTTAGCCTCTTCGACTGTCGAGGCTGGTGTCGGAACTGGCTGAACTGTATACCCCCCACTTGCAGGAAACCTAGCCCATGCAGGCCCATCGGTTGACCTAGCAATTTTTTCCCTTCACCTAGCTGGGGTGTCATCAATTTTAGGCGCAATTAACTTTATTACAACTATTCTAAACATGAAGCCCGCTGCATTAACACAGTATCAAACCCCCTTATTTATTTGATCCGTT------------------------------------------------------------------------
>S_CP_CS10237.seq
ATTGGCACTGCCCTTAGCCTGCTTATCCGCGCTGAATTATCCCAGCCCGGTACCTTGCTCGGCGACGACCAAATCTATAACGTCATTGTTACTGCCCATGCATTTGTAATAATTTTCTTCATAGTTATACCAATTCTCATTGGGGGATTTGGTAACTGACTAGTCCCACTAATACTTGGCGCCCCAGACATAGCCTTCCCACGTATAAATAATATAAGTTTTTGGCTCCTTCCCCCATCATTTCTCCTTCTCTTAGCCTCTTCGACTGTCGAGGCTGGTGTCGGAACTGGCTGAACTGTATACCCCCCACTTGCAGGAAACCTAGCCCATGCAGGCCCATCGGTTGACCTAGCAATTTTTTCCCTTCACCTAGCTGGGGTGTCATCAATTTTAGGCGCAATTAACTTTATTACAACTATTCTAAACATGAAGCCCGCTGCATTAACACAGTATCAAACCCCCTTATTTATTTGATCCGTT------------------------------------------------------------------------
>S_CP_CS10238.seq
ATTGGCACTGCCCTTAGCCTGCTTATCCGCGCTGAATTATCCCAGCCCGGTACCTTGCTCGGCGACGACCAAATCTATAACGTCATTGTTACTGCCCATGCATTTGTAATAATTTTCTTCATAGTTATACCAATTCTCATTGGGGGATTTGGTAACTGACTAGTCCCACTAATACTTGGCGCCCCAGACATAGCCTTCCCACGTATAAATAATATAAGTTTTTGGCTCCTTCCCCCATCATTTCTCCTTCTCTTAGCCTCTTCGACTGTCGAGGCTGGTGTCGGAACTGGCTGAACTGTATACCCCCCACTTGCAGGAAACCTAGCCCATGCAGGCCCATCGGTTGACCTAGCAATTTTTTCCCTTCACCTAGCTGGGGTGTCATCAATTTTAGGCGCAATTAACTTTATTACAACTATTCTAAACATGAAGCCCGCTGCATTAACACAGTATCAAACCCCCTTATTTATTTGATCCGTT------------------------------------------------------------------------
>S_CP_CS10239.seq
ATTGGCACTGCCCTTAGCCTGCTTATCCGCGCTGAATTATCCCAGCCCGGTACCTTGCTCGGCGACGACCAAATCTATAACGTCATTGTTACTGCCCATGCATTTGTAATAATTTTCTTCATAGTTATACCAATTCTCATTGGGGGATTTGGTAACTGACTAGTCCCACTAATACTTGGCGCCCCAGACATAGCCTTCCCACGTATAAATAATATAAGTTTTTGGCTCCTTCCCCCATCATTTCTCCTTCTCTTAGCCTCTTCGACTGTCGAGGCTGGTGTCGGAACTGGCTGAACTGTATACCCCCCACTTGCAGGAAACCTAGCCCATGCAGGCCCATCGGTTGACCTAGCAATTTTTTCCCTTCACCTAGCTGGGGTGTCATCAATTTTAGGCGCAATTAACTTTATTACAACTATTCTAAACATGAAGCCCGCTGCATTAACACAGTATCAAACCCCCTTATTTATTTGATCCGTT------------------------------------------------------------------------
>S_CP_CS10240.seq
ATTGGCACTGCCCTTAGCCTGCTTATCCGCGCTGAATTATCCCAGCCCGGTACCTTGCTCGGCGACGACCAAATCTATAACGTCATTGTTACTGCCCATGCATTTGTAATAATTTTCTTCATAGTTATACCAATTCTCATTGGGGGATTTGGTAACTGACTAGTCCCACTAATACTTGGCGCCCCAGACATAGCCTTCCCACGTATAAATAATATAAGTTTTTGGCTCCTTCCCCCATCATTTCTCCTTCTCTTAGCCTCTTCGACTGTCGAGGCTGGTGTCGGAACTGGCTGAACTGTATACCCCCCACTTGCAGGAAACCTAGCCCATGCAGGCCCATCGGTTGACCTAGCAATTTTTTCCCTTCACCTAGCTGGGGTGTCATCAATTTTAGGCGCAATTAACTTTATTACAACTATTCTAAACATGAAGCCCGCTGCATTAACACAGTATCAAACCCCCTTATTTATTTGATCCGTT------------------------------------------------------------------------
>S_CP_CS10241.seq
ATTGGCACTGCCCTTAGCCTGCTTATCCGCGCTGAATTATCCCAGCCCGGTACCTTGCTCGGCGACGACCAAATCTATAACGTCATTGTTACTGCCCATGCATTTGTAATAATTTTCTTCATAGTTATACCAATTCTCATTGGGGGATTTGGTAACTGACTAGTCCCACTAATACTTGGCGCCCCAGACATAGCCTTCCCACGTATAAATAATATAAGTTTTTGGCTCCTTCCCCCATCATTTCTCCTTCTCTTAGCCTCTTCGACTGTCGAGGCTGGTGTCGGAACTGGCTGAACTGTATACCCCCCACTTGCAGGAAACCTAGCCCATGCAGGCCCATCGGTTGACCTAGCAATTTTTTCCCTTCACCTAGCTGGGGTGTCATCAATTTTAGGCGCAATTAACTTTATTACAACTATTCTAAACATGAAGCCCGCTGCATTAACACAGTATCAAACCCCCTTATTTATTTGATCCGTT------------------------------------------------------------------------
>S_CP_CS10242.seq
ATTGGCACTGCCCTTAGCCTGCTTATCCGCGCTGAATTATCCCAGCCCGGTACCTTGCTCGGCGACGACCAAATCTATAACGTCATTGTTACTGCCCATGCATTTGTAATAATTTTCTTCATAGTTATACCAATTCTCATTGGGGGATTTGGTAACTGACTAGTCCCACTAATACTTGGCGCCCCAGACATAGCCTTCCCACGTATAAATAATATAAGTTTTTGGCTCCTTCCCCCATCATTTCTCCTTCTCTTAGCCTCTTCGACTGTCGAGGCTGGTGTCGGAACTGGCTGAACTGTATACCCCCCACTTGCAGGAAACCTAGCCCATGCAGGCCCATCGGTTGACCTAGCAATTTTTTCCCTTCACCTAGCTGGGGTGTCATCAATTTTAGGCGCAATTAACTTTATTACAACTATTCTAAACATGAAGCCCGCTGCATTAACACAGTATCAAACCCCCTTATTTATTTGATCCGTTCTTATTACTGCTGTGTTGCTTCTCCTTTCTCTCCCTGTATTAGCTGCAGGAATCACTATACTTCTTACTGAC
>S_CP_CS10243.seq
ATTGGCACTGCCCTTAGCCTGCTTATCCGCGCTGAATTATCCCAGCCCGGTACCTTGCTCGGCGACGACCAAATCTATAACGTCATTGTTACTGCCCATGCATTTGTAATAATTTTCTTCATAGTTATACCAATTCTCATTGGGGGATTTGGTAACTGACTAGTCCCACTAATACTTGGCGCCCCAGACATAGCCTTCCCACGTATAAATAATATAAGTTTTTGGCTCCTTCCCCCATCATTTCTCCTTCTCTTAGCCTCTTCGACTGTCGAGGCTGGTGTCGGAACTGGCTGAACTGTATACCCCCCACTTGCAGGAAACCTAGCCCATGCAGGCCCATCGGTTGACCTAGCAATTTTTTCCCTTCACCTAGCTGGGGTGTCATCAATTTTAGGCGCAATTAACTTTATTACAACTATTCTAAACATGAAGCCCGCTGCATTAACACAGTATCAAACCCCCTTATTTATTTGATCCGTTCTTATTACTGCTGTGTTGCTTCTCCTTTCTCTCCCTGTATTAGCTGCAGGAATCACTATACTTCTTACTGAC
>S_CP_CS10244.seq
ATTGGCACTGCCCTTAGCCTGCTTATCCGCGCTGAATTATCCCAGCCCGGTACCTTGCTCGGCGACGACCAAATCTATAACGTCATTGTTACTGCCCATGCATTTGTAATAATTTTCTTCATAGTTATACCAATTCTCATTGGGGGATTTGGTAACTGACTAGTCCCACTAATACTTGGCGCCCCAGACATAGCCTTCCCACGTATAAATAATATAAGTTTTTGGCTCCTTCCCCCATCATTTCTCCTTCTCTTAGCCTCTTCGACTGTCGAGGCTGGTGTCGGAACTGGCTGAACTGTATACCCCCCACTTGCAGGAAACCTAGCCCATGCAGGCCCATCGGTTGACCTAGCAATTTTTTCCCTTCACCTAGCTGGGGTGTCATCAATTTTAGGCGCAATTAACTTTATTACAACTATTCTAAACATGAAGCCCGCTGCATTAACACAGTATCAAACCCCCTTATTTATTTGATCCGTTCTTATTACTGCTGTGTTGCTTCTCCTTTCTCTCCCTGTATTAGCTGCAGGAATCACTATACTTCTTACTGAC
>W_KCBSYN_CS10245.seq
ATTGGCACTGCCCTTAGCCTGCTTATCCGCGCTGAACTATCCCAACCTGGCACCCTGCTCGGCGATGATCAAATCTATAATGTCATTGTTACTGCCCATGCATTTGTAATAATTTTCTTTATGGTTATGCCGATTCTTATTGGGGGATTTGGTAACTGACTTGTCCCACTAATACTTGGCGCCCCAGACATAGCTTTCCCACGCATAAATAATATAAGTTTTTGGCTCCTGCCTCCATCATTTCTCCTTCTTCTTGCCTCTTCGACTGTCGAGGCTGGTGTCGGAACTGGCTGAACTGTATATCCCCCTTTAGCAGGGAACCTGGCCCATGCAGGGCCATCAGTTGACCTAGCTATTTTCTCCCTTCACCTAGCTGGGGTGTCGTCAATTTTAGGCGCCATTAACTTTATTACAACCATTCTAAATATAAAGCCAGCAGCACTAACACAGTATCAAACCCCCTTATTCATTTGATCCGTTCTTATTACTGCTGTGTTGCTTCTTCTTTCTCTCCCTGTATTGGCCGCAGGAATCACGATACTTCTCACTGAC
>S_NST_CS10246.seq
ATTGGCACTGCCCTTAGCCTGCTTATCCGCGCTGAATTATCCCAGCCCGGTACCTTGCTCGGCGACGACCAAATCTATAACGTCATTGTTACTGCCCATGCATTTGTAATAATTTTCTTCATAGTTATACCAATTCTCATTGGGGGATTTGGTAACTGACTAGTCCCACTAATACTTGGCGCCCCAGACATAGCCTTCCCGCGTATAAATAATATAAGTTTTTGGCTCCTTCCCCCATCATTTCTCCTTCTCTTAGCCTCTTCGACTGTCGAAGCTGGTGTCGGAACTGGCTGAACTGTATACCCCCCACTTGCAGGAAACCTAGCCCATGCAGGCCCATCGGTTGACCTAGCAATTTTTTCCCTTCACCTAGCTGGGGTGTCATCAATTTTAGGCGCAATTAACTTTATTACAACTATTCTAAACATGAAGCCCGCTGCATTAACACAGTATCAAACCCCCTTATTTATTTGATCCGTTCTTATTACTGCTGTGTTGCTTCTCCTTTCTCTCCCTGTATTAGCTGCAGGAATCACTATACTTCTTACTGAC
>S_NST_CS10247.seq
ATTGGCACTGCCCTTAGCCTGCTTATTCGCGCTGAATTATCCCAGCCCGGTACCTTGCTCGGCGACGACCAAATCTATAACGTCATTGTTACTGCCCATGCATTTGTAATAATTTTCTTCATAGTTATACCAATTCTCATTGGGGGATTTGGTAACTGACTAGTCCCACTAATACTTGGCGCCCCAGACATAGCCTTCCCGCGTATAAATAATATAAGTTTTTGGCTCCTTCCCCCATCATTTCTCCTTCTCTTAGCCTCTTCGACTGTCGAAGCTGGTGTCGGAACTGGCTGAACTGTATACCCCCCACTTGCAGGAAACCTAGCCCATGCAGGCCCATCGGTTGACCTAGCAATTTTTTCCCTTCACCTAGCTGGGGTGTCATCAATTTTAGGCGCAATTAACTTTATTACAACTATTCTAAACATGAAGCCCGCTGCATTAACACAGTATCAAACCCCCTTATTTATTTGATCCGTTCTTATTACTGCTGTGTTGCTTCTCCTTTCTCTCCCTGTATTAGCTGCAGGAATCACTATACTTCTTACTGAC
>S_NST_CS10248.seq
ATTGGCACTGCCCTTAGCCTGCTTATCCGCGCTGAATTATCCCAGCCCGGTACCTTGCTCGGCGACGACCAAATCTATAACGTCATTGTTACTGCCCATGCATTTGTAATAATTTTCTTCATAGTTATACCAATTCTCATTGGGGGATTTGGTAACTGACTAGTCCCACTAATACTTGGCGCCCCAGACATAGCTTTCCCGCGTATAAATAATATAAGTTTTTGGCTCCTTCCCCCATCATTTCTCCTTCTCTTAGCCTCTTCGACTGTCGAAGCTGGTGTCGGAACTGGCTGAACTGTATACCCCCCACTTGCAGGAAACCTAGCCCATGCAGGCCCATCGGTTGACCTAGCAATTTTTTCCCTTCACCTAGCTGGGGTGTCATCAATTTTAGGCGCAATTAACTTTATTACAACTATTCTAAACATGAAGCCCGCTGCATTAACACAGTATCAAACCCCCTTATTTATTTGATCCGTTCTTATTACTGCTGTGTTGCTTCTCCTTTCTCTCCCTGTATTAGCTGCAGGAATCACTATACTTCTTACTGAC
>S_NST_CS10249.seq
ATTGGCACTGCCCTTAGCCTGCTTATCCGCGCTGAATTATCCCAGCCCGGTACCTTGCTCGGCGACGACCAAATCTATAACGTCATTGTTACTGCCCATGCATTTGTAATAATTTTCTTCATAGTTATACCAATTCTCATTGGGGGATTTGGTAACTGACTAGTCCCACTAATACTTGGCGCCCCAGACATAGCTTTCCCGCGTATAAATAATATAAGTTTTTGGCTCCTTCCCCCATCATTTCTCCTTCTCTTAGCCTCTTCGACTGTCGAAGCTGGTGTCGGAACTGGCTGAACTGTATACCCCCCACTTGCAGGAAACCTAGCCCATGCAGGCCCATCGGTTGACCTAGCAATTTTTTCCCTTCACCTAGCTGGGGTGTCATCAATTTTAGGCGCAATTAACTTTATTACAACTATTCTAAACATGAAGCCCGCTGCATTAACACAGTATCAAACCCCCTTATTTATTTGATCCGTTCTTATTACTGCTGTGTTGCTTCTCCTTTCTCTCCCTGTATTAGCTGCAGGAATCACTATACTTCTTACTGAC
>S_NST_CS10250.seq
ATTGGCACTGCCCTTAGCCTGCTTATCCGCGCTGAATTATCCCAGCCCGGTACCTTGCTCGGCGACGACCAAATCTATAACGTCATTGTTACTGCCCATGCATTTGTAATAATTTTCTTCATAGTTATACCAATTCTCATTGGGGGATTTGGTAACTGACTAGTCCCACTAATACTTGGCGCCCCAGACATAGCTTTCCCGCGTATAAATAATATAAGTTTTTGGCTCCTTCCCCCATCATTTCTCCTTCTCTTAGCCTCTTCGACTGTCGAAGCTGGTGTCGGAACTGGCTGAACTGTATACCCCCCACTTGCAGGAAACCTAGCCCATGCAGGCCCATCGGTTGACCTAGCAATTTTTTCCCTTCACCTAGCTGGGGTGTCATCAATTTTAGGCGCAATTAACTTTATTACAACTATTCTAAACATGAAGCCCGCTGCATTAACACAGTATCAAACCCCCTTATTTATTTGATCCGTTCTTATTACTGCTGTGTTGCTTCTCCTTTCTCTCCCTGTATTAGCTGCAGGAATCACTATACTTCTTACTGAC
>S_NST_CS10251.seq
ATTGGCACTGCCCTTAGCCTGCTTATCCGCGCTGAATTATCCCAGCCCGGTACCTTGCTCGGCGACGACCAAATCTATAACGTCATTGTTACTGCCCATGCATTTGTAATAATTTTCTTCATAGTTATACCAATTCTCATTGGGGGATTTGGTAACTGACTAGTCCCACTAATACTTGGCGCCCCAGACATAGCTTTCCCGCGTATAAATAATATAAGTTTTTGGCTCCTTCCCCCATCATTTCTCCTTCTCTTAGCCTCTTCGACTGTCGAAGCTGGTGTCGGAACTGGCTGAACTGTATACCCCCCACTTGCAGGAAACCTAGCCCATGCAGGCCCATCGGTTGACCTAGCAATTTTTTCCCTTCACCTAGCTGGGGTGTCATCAATTTTAGGCGCAATTAACTTTATTACAACTATTCTAAACATGAAGCCCGCTGCATTAACACAGTATCAAACCCCCTTATTTATTTGATCCGTTCTTATTACTGCTGTGTTGCTTCTCCTTTCTCTCCCTGTATTAGCTGCAGGAATCACTATACTTCTTACTGAC
>S_NST_CS10252.seq
ATTGGCACTGCCCTTAGCCTGCTTATCCGCGCTGAATTATCCCAGCCCGGTACCTTGCTCGGCGACGACCAAATCTATAACGTCATTGTTACTGCCCATGCATTTGTAATAATTTTCTTCATAGTTATACCAATTCTCATTGGGGGATTTGGTAACTGACTAGTCCCACTAATACTTGGCGCCCCAGACATAGCTTTCCCGCGTATAAATAATATAAGTTTTTGGCTCCTTCCCCCATCATTTCTCCTTCTCTTAGCCTCTTCGACTGTCGAAGCTGGTGTCGGAACTGGCTGAACTGTATACCCCCCACTTGCAGGAAACCTAGCCCATGCAGGCCCATCGGTTGACCTAGCAATTTTTTCCCTTCACCTAGCTGGGGTGTCATCAATTTTAGGCGCAATTAACTTTATTACAACTATTCTAAACATGAAGCCCGCTGCATTAACACAGTATCAAACCCCCTTATTTATTTGATCCGTTCTTATTACTGCTGTGTTGCTTCTCCTTTCTCTCCCTGTATTAGCTGCAGGAATCACTATACTTCTTACTGAC
>S_NST_CS10253.seq
ATTGGCACTGCCCTTAGCCTGCTTATCCGCGCTGAATTATCCCAGCCCGGTACCTTGCTCGGCGACGACCAAATCTATAACGTCATTGTTACTGCCCATGCATTTGTAATAATTTTCTTCATAGTTATACCAATTCTCATTGGGGGATTTGGTAACTGACTAGTCCCACTAATACTTGGCGCCCCAGACATAGCTTTCCCGCGTATAAATAATATAAGTTTTTGGCTCCTTCCCCCATCATTTCTCCTTCTCTTAGCCTCTTCGACTGTCGAAGCTGGTGTCGGAACTGGCTGAACTGTATACCCCCCACTTGCAGGAAACCTAGCCCATGCAGGCCCATCGGTTGACCTAGCAATTTTTTCCCTTCACCTAGCTGGGGTGTCATCAATTTTAGGCGCAATTAACTTTATTACAACTATTCTAAACATGAAGCCCGCTGCATTAACACAGTATCAAACCCCCTTATTTATTTGATCCGTTCTTATTACTGCTGTGTTGCTTCTCCTTTCTCTCCCTGTATTAGCTGCAGGAATCACTATACTTCTTACTGAC
>S_NST_CS10254.seq
ATTGGCACTGCCCTTAGCCTGCTTATCCGCGCTGAATTATCCCAGCCCGGTACCTTGCTCGGCGACGACCAAATCTATAACGTCATTGTTACTGCCCATGCATTTGTAATAATTTTCTTCATAGTTATACCAATTCTCATTGGGGGATTTGGTAACTGACTAGTCCCACTAATACTTGGCGCCCCAGACATAGCTTTCCCGCGTATAAATAATATAAGTTTTTGGCTCCTTCCCCCATCATTTCTCCTTCTCTTAGCCTCTTCGACTGTCGAAGCTGGTGTCGGAACTGGCTGAACTGTATACCCCCCACTTGCAGGAAACCTAGCCCATGCAGGCCCATCGGTTGACCTAGCAATTTTTTCCCTTCACCTAGCTGGGGTGTCATCAATTTTAGGCGCAATTAACTTTATTACAACTATTCTAAACATGAAGCCCGCTGCATTAACACAGTATCAAACCCCCTTATTTATTTGATCCGTTCTTATTACTGCTGTGTTGCTTCTCCTTTCTCTCCCTGTATTAGCTGCAGGAATCACTATACTTCTTACTGAC
>S_NST_CS10255.seq
ATTGGCACTGCCCTTAGCCTGCTTATCCGCGCTGAATTATCCCAGCCCGGTACCTTGCTCGGCGACGACCAAATCTATAACGTCATTGTTACTGCCCATGCATTTGTAATAATTTTCTTCATAGTTATACCAATTCTCATTGGGGGATTTGGTAACTGACTAGTCCCACTAATACTTGGCGCCCCAGACATAGCTTTCCCGCGTATAAATAATATAAGTTTTTGGCTCCTTCCCCCATCATTTCTCCTTCTCTTAGCCTCTTCGACTGTCGAAGCTGGTGTCGGAACTGGCTGAACTGTATACCCCCCACTTGCAGGAAACCTAGCCCATGCAGGCCCATCGGTTGACCTAGCAATTTTTTCCCTTCACCTAGCTGGGGTGTCATCAATTTTAGGCGCAATTAACTTTATTACAACTATTCTAAACATGAAGCCCGCTGCATTAACACAGTATCAAACCCCCTTATTTATTTGATCCGTTCTTATTACTGCTGTGTTGCTTCTCCTTTCTCTCCCTGTATTAGCTGCAGGAATCACTATACTTCTTACTGAC
>S_NST_CS10256.seq
ATTGGCACTGCCCTTAGCCTGCTTATCCGCGCTGAATTATCCCAGCCCGGTACCTTGCTCGGCGACGACCAAATCTATAACGTCATTGTTACTGCCCATGCATTTGTAATAATTTTCTTCATAGTTATACCAATTCTCATTGGGGGATTTGGTAACTGACTAGTCCCACTAATACTTGGCGCCCCAGACATAGCTTTCCCGCGTATAAATAATATAAGTTTTTGGCTCCTTCCCCCATCATTTCTCCTTCTCTTAGCCTCTTCGACTGTCGAAGCTGGTGTCGGAACTGGCTGAACTGTATACCCCCCACTTGCAGGAAACCTAGCCCATGCAGGCCCATCGGTTGACCTAGCAATTTTTTCCCTTCACCTAGCTGGGGTGTCATCAATTTTAGGCGCAATTAACTTTATTACAACTATTCTAAACATGAAGCCCGCTGCATTAACACAGTATCAAACCCCCTTATTTATTTGATCCGTTCTTATTACTGCTGTGTTGCTTCTCCTTTCTCTCCCTGTATTAGCTGCAGGAATCACTATACTTCTTACTGAC
>S_NST_CS10257.seq
ATTGGCACTGCCCTTAGCCTGCTTATCCGCGCTGAATTATCCCAGCCCGGTACCTTGCTCGGCGACGACCAAATCTATAACGTCATTGTTACTGCCCATGCATTTGTAATAATTTTCTTCATAGTTATACCAATTCTCATTGGGGGATTTGGTAACTGACTAGTCCCACTAATACTTGGCGCCCCAGACATAGCTTTCCCGCGTATAAATAATATAAGTTTTTGGCTCCTTCCCCCATCATTTCTCCTTCTCTTAGCCTCTTCGACTGTCGAAGCTGGTGTCGGAACTGGCTGAACTGTATACCCCCCACTTGCAGGAAACCTAGCCCATGCAGGCCCATCGGTTGACCTAGCAATTTTTTCCCTTCACCTAGCTGGGGTGTCATCAATTTTAGGCGCAATTAACTTTATTACAACTATTCTAAACATGAAGCCCGCTGCATTAACACAGTATCAAACCCCCTTATTTATTTGATCCGTTCTTATTACTGCTGTGTTGCTTCTCCTTTCTCTCCCTGTATTAGCTGCAGGAATCACTATACTTCTTACTGAC
>S_NST_CS10258.seq
ATTGGCACTGCCCTTAGCCTGCTTATCCGCGCTGAATTATCCCAGCCCGGTACCTTGCTCGGCGACGACCAAATCTATAACGTCATTGTTACTGCCCATGCATTTGTAATAATTTTCTTCATAGTTATACCAATTCTCATTGGGGGATTTGGTAACTGACTAGTCCCACTAATACTTGGCGCCCCAGACATAGCTTTCCCGCGTATAAATAATATAAGTTTTTGGCTCCTTCCCCCATCATTTCTCCTTCTCTTAGCCTCTTCGACTGTCGAAGCTGGTGTCGGAACTGGCTGAACTGTATACCCCCCACTTGCAGGAAACCTAGCCCATGCAGGCCCATCGGTTGACCTAGCAATTTTTTCCCTTCACCTAGCTGGGGTGTCATCAATTTTAGGCGCAATTAACTTTATTACAACTATTCTAAACATGAAGCCCGCTGCATTAACACAGTATCAAACCCCCTTATTTATTTGATCCGTTCTTATTACTGCTGTGTTGCTTCTCCTTTCTCTCCCTGTATTAGCTGCAGGAATCACTATACTTCTTACTGAC
>S_NST_CS10259.seq
ATTGGCACTGCCCTTAGCCTGCTTATCCGCGCTGAATTATCCCAGCCCGGTACCTTGCTCGGCGACGACCAAATCTATAACGTCATTGTTACTGCCCATGCATTTGTAATAATTTTCTTCATAGTTATACCAATTCTCATTGGGGGATTTGGTAACTGACTAGTCCCACTAATACTTGGCGCCCCAGACATAGCCTTCCCGCGTATAAATAATATAAGTTTTTGGCTCCTTCCCCCATCATTTCTCCTTCTCTTAGCCTCTTCGACTGTCGAAGCTGGTGTCGGAACTGGCTGAACTGTATACCCCCCACTTGCAGGAAACCTAGCCCATGCAGGCCCATCGGTTGACCTAGCAATTTTTTCCCTTCACCTAGCTGGGGTGTCATCAATTTTAGGCGCAATTAACTTTATTACAACTATTCTAAACATGAAGCCCGCTGCATTAACACAGTATCAAACCCCCTTATTTATTTGATCCGTTCTTATTACTGCTGTGTTGCTTCTCCTTTCTCTCCCTGTATTAGCTGCAGGAATCACTATACTTCTTACTGAC
>S_NST_CS10260.seq
ATTGGCACTGCCCTTAGCCTGCTTATCCGCGCTGAATTATCCCAGCCCGGTACCTTGCTCGGCGACGACCAAATCTATAACGTCATTGTTACTGCCCATGCATTTGTAATAATTTTCTTCATAGTTATACCAATTCTCATTGGGGGATTTGGTAACTGACTAGTCCCACTAATACTTGGCGCCCCAGACATAGCCTTCCCGCGTATAAATAATATAAGTTTTTGGCTCCTTCCCCCATCATTTCTCCTTCTCTTAGCCTCTTCGACTGTCGAAGCTGGTGTCGGAACTGGCTGAACTGTATACCCCCCACTTGCAGGAAACCTAGCCCATGCAGGCCCATCGGTTGACCTAGCAATTTTTTCCCTTCACCTAGCTGGGGTGTCATCAATTTTAGGCGCAATTAACTTTATTACAACTATTCTAAACATGAAGCCCGCTGCATTAACACAGTATCAAACCCCCTTATTTATTTGATCCGTTCTTATTACTGCTGTGTTGCTTCTCCTTTCTCTCCCTGTATTAGCTGCAGGAATCACTATACTTCTTACTGAC
>S_NST_CS10261.seq
ATTGGCACTGCCCTTAGCCTGCTTATCCGCGCTGAATTATCCCAGCCCGGTACCTTGCTCGGCGACGACCAAATCTATAACGTCATTGTTACTGCCCATGCATTTGTAATAATTTTCTTCATAGTTATACCAATTCTCATTGGGGGATTTGGTAACTGACTAGTCCCACTAATACTTGGCGCCCCAGACATAGCCTTCCCGCGTATAAATAATATAAGTTTTTGGCTCCTTCCCCCATCATTTCTCCTTCTCTTAGCCTCTTCGACTGTCGAAGCTGGTGTCGGAACTGGCTGAACTGTATACCCCCCACTTGCAGGAAACCTAGCCCATGCAGGCCCATCGGTTGACCTAGCAATTTTTTCCCTTCACCTAGCTGGGGTGTCATCAATTTTAGGCGCAATTAACTTTATTACAACTATTCTAAACATGAAGCCCGCTGCATTAACACAGTATCAAACCCCCTTATTTATTTGATCCGTTCTTATTACTGCTGTGTTGCTTCTCCTTTCTCTCCCTGTATTAGCTGCAGGAATCACTATACTTCTTACTGAC
>S_NST_CS10262.seq
ATTGGCACTGCCCTTAGCCTGCTTATCCGCGCTGAATTATCCCAGCCCGGTACCTTGCTCGGCGACGACCAAATCTATAACGTCATTGTTACTGCCCATGCATTTGTAATAATTTTCTTCATAGTTATACCAATTCTCATTGGGGGATTTGGTAACTGACTAGTCCCACTAATACTTGGCGCCCCAGACATAGCCTTCCCGCGTATAAATAATATAAGTTTTTGGCTCCTTCCCCCATCATTTCTCCTTCTCTTAGCCTCTTCGACTGTCGAAGCTGGTGTCGGAACTGGCTGAACTGTATACCCCCCACTTGCAGGAAACCTAGCCCATGCAGGCCCATCGGTTGACCTAGCAATTTTTTCCCTTCACCTAGCTGGGGTGTCATCAATTTTAGGCGCAATTAACTTTATTACAACTATTCTAAACATGAAGCCCGCTGCATTAACACAGTATCAAACCCCCTTATTTATTTGATCCGTTCTTATTACTGCTGTGTTGCTTCTCCTTTCTCTCCCTGTATTAGCTGCAGGAATCACTATACTTCTTACTGAC
>S_NST_CS10263.seq
ATTGGCACTGCCCTTAGCCTGCTTATCCGCGCTGAATTATCCCAGCCCGGTACCTTGCTCGGCGACGACCAAATCTATAACGTCATTGTTACTGCCCATGCATTTGTAATAATTTTCTTCATAGTTATACCAATTCTCATTGGGGGATTTGGTAACTGACTAGTCCCACTAATACTTGGCGCCCCAGACATAGCCTTCCCGCGTATAAATAATATAAGTTTTTGGCTCCTTCCCCCATCATTTCTCCTTCTCTTAGCCTCTTCGACTGTCGAAGCTGGTGTCGGAACTGGCTGAACTGTATACCCCCCACTTGCAGGAAACCTAGCCCATGCAGGCCCATCGGTTGACCTAGCAATTTTTTCCCTTCACCTAGCTGGGGTGTCATCAATTTTAGGCGCAATTAACTTTATTACAACTATTCTAAACATGAAGCCCGCTGCATTAACACAGTATCAAACCCCCTTATTTATTTGATCCGTTCTTATTACTGCTGTGTTGCTTCTCCTTTCTCTCCCTGTATTAGCTGCAGGAATCACTATACTTCTTACTGAC
>S_NST_CS10264.seq
ATTGGCACTGCCCTTAGCCTGCTTATCCGCGCTGAATTATCCCAGCCCGGTACCTTGCTCGGCGACGACCAAATCTATAACGTCATTGTTACTGCCCATGCATTTGTAATAATTTTCTTCATAGTTATACCAATTCTCATTGGGGGATTTGGTAACTGACTAGTCCCACTAATACTTGGCGCCCCAGACATAGCCTTCCCGCGTATAAATAATATAAGTTTTTGGCTCCTTCCCCCATCATTTCTCCTTCTCTTAGCCTCTTCGACTGTCGAAGCTGGTGTCGGAACTGGCTGAACTGTATACCCCCCACTTGCAGGAAACCTAGCCCATGCAGGCCCATCGGTTGACCTAGCAATTTTTTCCCTTCACCTAGCTGGGGTGTCATCAATTTTAGGCGCAATTAACTTTATTACAACTATTCTAAACATGAAGCCCGCTGCATTAACACAGTATCAAACCCCCTTATTTATTTGATCCGTTCTTATTACTGCTGTGTTGCTTCTCCTTTCTCTCCCTGTATTAGCTGCAGGAATCACTATACTTCTTACTGAC
>S_NST_CS10265.seq
ATTGGCACTGCCCTTAGCCTGCTTATCCGCGCTGAATTATCCCAGCCCGGTACCTTGCTCGGCGACGACCAAATCTATAACGTCATTGTTACTGCCCATGCATTTGTAATAATTTTCTTCATAGTTATACCAATTCTCATTGGGGGATTTGGTAACTGACTAGTCCCACTAATACTTGGCGCCCCAGACATAGCCTTCCCGCGTATAAATAATATAAGTTTTTGGCTCCTTCCCCCATCATTTCTCCTTCTCTTAGCCTCTTCGACTGTCGAAGCTGGTGTCGGAACTGGCTGAACTGTATACCCCCCACTTGCAGGAAACCTAGCCCATGCAGGCCCATCGGTTGACCTAGCAATTTTTTCCCTTCACCTAGCTGGGGTGTCATCAATTTTAGGCGCAATTAACTTTATTACAACTATTCTAAACATGAAGCCCGCTGCATTAACACAGTATCAAACCCCCTTATTTATTTGATCCGTTCTTATTACTGCTGTGTTGCTTCTCCTTTCTCTCCCTGTATTAGCTGCAGGAATCACTATACTTCTTACTGAC
>S_PK_CS10266.seq
ATTGGCACTGCCCTTAGCCTGCTTATCCGCGCTGAATTATCCCAGCCCGGTACCTTGCTCGGCGACGACCAAATCTATAACGTCATTGTTACTGCCCATGCATTTGTAATAATTTTCTTCATAGTTATGCCAATTCTCATTGGGGGATTTGGTAACTGACTAGTCCCACTAATACTTGGCGCCCCAGACATAGCCTTCCCGCGTATAAATAATATAAGTTTTTGGCTCCTTCCCCCATCATTTCTTCTTCTCTTAGCCTCTTCGACTGTCGAGGCTGGTGTCGGAACTGGCTGAACTGTATACCCCCCACTTGCAGGAAACCTAGCCCATGCAGGCCCATCGGTTGACCTAGCAATTTTTTCCCTTCACCTAGCTGGGGTATCATCAATTTTAGGCGCAATTAACTTTATTACAACTATTCTAAACATGAAGCCCGCTGCATTAACACAGTATCAAACCCCCTTATTTATTTGATCCGTTCTTATTACTGCTGTGTTGCTTCTCCTTTCTCTCCCTGTATTAGCTGCAGGAATCACTATACTTCTTACTGAC
>S_PK_CS10267.seq
ATTGGCACTGCCCTTAGCCTGCTTATCCGCGCTGAATTATCCCAGCCCGGTACCTTGCTCGGCGACGACCAAATCTATAACGTCATTGTTACTGCCCATGCATTTGTAATAATTTTCTTCATAGTTATGCCAATTCTCATTGGGGGATTTGGTAACTGACTAGTCCCACTAATACTTGGCGCCCCAGACATAGCCTTCCCGCGTATAAATAATATAAGTTTTTGGCTCCTTCCCCCATCATTTCTTCTTCTCTTAGCCTCTTCGACTGTCGAGGCTGGTGTCGGAACTGGCTGAACTGTATACCCCCCACTTGCAGGAAACCTAGCCCATGCAGGCCCATCGGTTGACCTAGCAATTTTTTCCCTTCACCTAGCTGGGGTATCATCAATTTTAGGCGCAATTAACTTTATTACAACTATTCTAAACATGAAGCCCGCTGCATTAACACAGTATCAAACCCCCTTATTTATTTGATCCGTTCTTATTACTGCTGTGTTGCTTCTCCTTTCTCTCCCTGTATTAGCTGCAGGAATCACTATACTTCTTACTGAC
>S_PK_CS10268.seq
ATTGGCACTGCCCTTAGCCTGCTTATCCGCGCTGAATTATCCCAGCCCGGTACCTTGCTCGGCGACGACCAAATCTATAACGTCATTGTTACTGCCCATGCATTTGTAATAATTTTCTTCATAGTTATGCCAATTCTCATTGGGGGATTTGGTAACTGACTAGTCCCACTAATACTTGGCGCCCCAGACATAGCCTTCCCGCGTATAAATAATATAAGTTTTTGGCTCCTTCCCCCATCATTTCTTCTTCTCTTAGCCTCTTCGACTGTCGAGGCTGGTGTCGGAACTGGCTGAACTGTATACCCCCCACTTGCAGGAAACCTAGCCCATGCAGGCCCATCGGTTGACCTAGCAATTTTTTCCCTTCACCTAGCTGGGGTATCATCAATTTTAGGCGCAATTAACTTTATTACAACTATTCTAAACATGAAGCCCGCTGCATTAACACAGTATCAAACCCCCTTATTTATTTGATCCGTTCTTATTACTGCTGTGTTGCTTCTCCTTTCTCTCCCTGTATTAGCTGCAGGAATCACTATACTTCTTACTGAC
>S_PK_CS10269.seq
ATTGGCACTGCCCTTAGCCTGCTTATCCGCGCTGAATTATCCCAGCCCGGTACCTTGCTCGGCGACGACCAAATCTATAACGTCATTGTTACTGCCCATGCATTTGTAATAATTTTCTTCATAGTTATGCCAATTCTCATTGGGGGATTTGGTAACTGACTAGTCCCACTAATACTTGGCGCCCCAGACATAGCCTTCCCGCGTATAAATAATATAAGTTTTTGGCTCCTTCCCCCATCATTTCTTCTTCTCTTAGCCTCTTCGACTGTCGAGGCTGGTGTCGGAACTGGCTGAACTGTATACCCCCCACTTGCAGGAAACCTAGCCCATGCAGGCCCATCGGTTGACCTAGCAATTTTTTCCCTTCACCTAGCTGGGGTATCATCAATTTTAGGCGCAATTAACTTTATTACAACTATTCTAAACATGAAGCCCGCTGCATTAACACAGTATCAAACCCCCTTATTTATTTGATCCGTTCTTATTACTGCTGTGTTGCTTCTCCTTTCTCTCCCTGTATTAGCTGCAGGAATCACTATACTTCTTACTGAC
>S_PK_CS10270.seq
ATTGGCACTGCCCTTAGCCTGCTTATCCGCGCTGAATTATCCCAGCCCGGTACCTTGCTCGGCGACGACCAAATCTATAACGTCATTGTTACTGCCCATGCATTTGTAATAATTTTCTTCATAGTTATGCCAATTCTCATTGGGGGATTTGGTAACTGACTAGTCCCACTAATACTTGGCGCCCCAGACATAGCCTTCCCGCGTATAAATAATATAAGTTTTTGGCTCCTTCCCCCATCATTTCTTCTTCTCTTAGCCTCTTCGACTGTCGAGGCTGGTGTCGGAACTGGCTGAACTGTATACCCCCCACTTGCAGGAAACCTAGCCCATGCAGGCCCATCGGTTGACCTAGCAATTTTTTCCCTTCACCTAGCTGGGGTATCATCAATTTTAGGCGCAATTAACTTTATTACAACTATTCTAAACATGAAGCCCGCTGCATTAACACAGTATCAAACCCCCTTATTTATTTGATCCGTTCTTATTACTGCTGTGTTGCTTCTCCTTTCTCTCCCTGTATTAGCTGCAGGAATCACTATACTTCTTACTGAC
>S_PK_CS10271.seq
ATTGGCACTGCCCTTAGCCTGCTTATCCGCGCTGAATTATCCCAGCCCGGTACCTTGCTCGGCGACGACCAAATCTATAACGTCATTGTTACTGCCCATGCATTTGTAATAATTTTCTTCATAGTTATGCCAATTCTCATTGGGGGATTTGGTAACTGACTAGTCCCACTAATACTTGGCGCCCCAGACATAGCCTTCCCGCGTATAAATAATATAAGTTTTTGGCTCCTTCCCCCATCATTTCTTCTTCTCTTAGCCTCTTCGACTGTCGAGGCTGGTGTCGGAACTGGCTGAACTGTATACCCCCCACTTGCAGGAAACCTAGCCCATGCAGGCCCATCGGTTGACCTAGCAATTTTTTCCCTTCACCTAGCTGGGGTATCATCAATTTTAGGCGCAATTAACTTTATTACAACTATTCTAAACATGAAGCCCGCTGCATTAACACAGTATCAAACCCCCTTATTTATTTGATCCGTTCTTATTACTGCTGTGTTGCTTCTCCTTTCTCTCCCTGTATTAGCTGCAGGAATCACTATACTTCTTACTGAC
>S_PK_CS10272.seq
ATTGGCACTGCCCTTAGCCTGCTTATCCGCGCTGAATTATCCCAGCCCGGTACCTTGCTCGGCGACGACCAAATCTATAACGTCATTGTTACTGCCCATGCATTTGTAATAATTTTCTTCATAGTTATGCCAATTCTCATTGGGGGATTTGGTAACTGACTAGTCCCACTAATACTTGGCGCCCCAGACATAGCCTTCCCGCGTATAAATAATATAAGTTTTTGGCTCCTTCCCCCATCATTTCTTCTTCTCTTAGCCTCTTCGACTGTCGAGGCTGGTGTCGGAACTGGCTGAACTGTATACCCCCCACTTGCAGGAAACCTAGCCCATGCAGGCCCATCGGTTGACCTAGCAATTTTTTCCCTTCACCTAGCTGGGGTATCATCAATTTTAGGCGCAATTAACTTTATTACAACTATTCTAAACATGAAGCCCGCTGCATTAACACAGTATCAAACCCCCTTATTTATTTGATCCGTTCTTATTACTGCTGTGTTGCTTCTCCTTTCTCTCCCTGTATTAGCTGCAGGAATCACTATACTTCTTACTGAC
>S_PK_CS10273.seq
ATTGGCACTGCCCTTAGCCTGCTTATCCGCGCTGAATTATCCCAGCCCGGTACCTTGCTCGGCGACGACCAAATCTATAACGTCATTGTTACTGCCCATGCATTTGTAATAATTTTCTTCATAGTTATGCCAATTCTCATTGGGGGATTTGGTAACTGACTAGTCCCACTAATACTTGGCGCCCCAGACATAGCCTTCCCGCGTATAAATAATATAAGTTTTTGGCTCCTTCCCCCATCATTTCTTCTTCTCTTAGCCTCTTCGACTGTCGAGGCTGGTGTCGGAACTGGCTGAACTGTATACCCCCCACTTGCAGGAAACCTAGCCCATGCAGGCCCATCGGTTGACCTAGCAATTTTTTCCCTTCACCTAGCTGGGGTATCATCAATTTTAGGCGCAATTAACTTTATTACAACTATTCTAAACATGAAGCCCGCTGCATTAACACAGTATCAAACCCCCTTATTTATTTGATCCGTTCTTATTACTGCTGTGTTGCTTCTCCTTTCTCTCCCTGTATTAGCTGCAGGAATCACTATACTTCTTACTGAC
>S_PK_CS10274.seq
ATTGGCACTGCCCTTAGCCTGCTTATCCGCGCTGAATTATCCCAGCCCGGTACCTTGCTCGGCGACGACCAAATCTATAACGTCATTGTTACTGCCCATGCATTTGTAATAATTTTCTTCATAGTTATGCCAATTCTCATTGGGGGATTTGGTAACTGACTAGTCCCACTAATACTTGGCGCCCCAGACATAGCCTTCCCGCGTATAAATAATATAAGTTTTTGGCTCCTTCCCCCATCATTTCTTCTTCTCTTAGCCTCTTCGACTGTCGAGGCTGGTGTCGGAACTGGCTGAACTGTATACCCCCCACTTGCAGGAAACCTAGCCCATGCAGGCCCATCGGTTGACCTAGCAATTTTTTCCCTTCACCTAGCTGGGGTATCATCAATTTTAGGCGCAATTAACTTTATTACAACTATTCTAAACATGAAGCCCGCTGCATTAACACAGTATCAAACCCCCTTATTTATTTGATCCGTTCTTATTACTGCTGTGTTGCTTCTCCTTTCTCTCCCTGTATTAGCTGCAGGAATCACTATACTTCTTACTGAC
>S_PK_CS10275.seq
ATTGGCACTGCCCTTAGCCTGCTTATCCGCGCTGAATTATCCCAGCCCGGTACCTTGCTCGGCGACGACCAAATCTATAACGTCATTGTTACTGCCCATGCATTTGTAATAATTTTCTTCATAGTTATGCCAATTCTCATTGGGGGATTTGGTAACTGACTAGTCCCACTAATACTTGGCGCCCCAGACATAGCCTTCCCGCGTATAAATAATATAAGTTTTTGGCTCCTTCCCCCATCATTTCTTCTTCTCTTAGCCTCTTCGACTGTCGAGGCTGGTGTCGGAACTGGCTGAACTGTATACCCCCCACTTGCAGGAAACCTAGCCCATGCAGGCCCATCGGTTGACCTAGCAATTTTTTCCCTTCACCTAGCTGGGGTATCATCAATTTTAGGCGCAATTAACTTTATTACAACTATTCTAAACATGAAGCCCGCTGCATTAACACAGTATCAAACCCCCTTATTTATTTGATCCGTTCTTATTACTGCTGTGTTGCTTCTCCTTTCTCTCCCTGTATTAGCTGCAGGAATCACTATACTTCTTACTGAC
>S_PK_CS10276.seq
ATTGGCACTGCCCTTAGCCTGCTTATCCGCGCTGAATTATCCCAGCCCGGTACCTTGCTCGGCGACGACCAAATCTATAACGTCATTGTTACTGCCCATGCATTTGTAATAATTTTCTTCATAGTTATGCCAATTCTCATTGGGGGATTTGGTAACTGACTAGTCCCACTAATACTTGGCGCCCCAGACATAGCCTTCCCGCGTATAAATAATATAAGTTTTTGGCTCCTTCCCCCATCATTTCTTCTTCTCTTAGCCTCTTCGACTGTCGAGGCTGGTGTCGGAACTGGCTGAACTGTATACCCCCCACTTGCAGGAAACCTAGCCCATGCAGGCCCATCGGTTGACCTAGCAATTTTTTCCCTTCACCTAGCTGGGGTATCATCAATTTTAGGCGCAATTAACTTTATTACAACTATTCTAAACATGAAGCCCGCTGCATTAACACAGTATCAAACCCCCTTATTTATTTGATCCGTTCTTATTACTGCTGTGTTGCTTCTCCTTTCTCTCCCTGTATTAGCTGCAGGAATCACTATACTTCTTACTGAC
