# Supplementary material for: Phylogenetic relationships and genetic diversity of the Polypedates leucomystax complex in Thailand
Source: PeerJ. 2018 Jan 16;6:e4263. doi: 10.7717/peerj.4263 (PMC5774300; doi:10.7717/peerj.4263)
Supplement: Supplemental Information 2 [file peerj-06-4263-s002.xlsx]

## Sheet: Sheet1
Species	Code	Locality	Altitude	Longitude	Latitude	Clade	Haplotype	Acession number
P. leucomystax complex	W_KCB_CS10022	Thailand: Kanchanaburi Province	917	14.6933	98.4053	A	A	MG583020	Stated Locality	abbreviation	n	altitude	longitude	latitude
P. leucomystax complex	W_KCB_CS10023	Thailand: Kanchanaburi Province	917	14.6933	98.4053	A	A	MG583021	Thailand: Nan provvince	NAN	12	665	18.981	101.183
P. leucomystax complex	W_KCB_CS10024	Thailand: Kanchanaburi Province	917	14.6933	98.4053	A	A	MG583022	Thailand: Kanchanaburi Province	KCB	20	917	14.6933	98.4053
P. leucomystax complex	W_KCB_CS10025	Thailand: Kanchanaburi Province	917	14.6933	98.4053	A	A	MG583023	Thailand: Loei Province : Phu Ruea	LPR	11	939	17.4819	101.35
P. leucomystax complex	W_KCB_CS10026	Thailand: Kanchanaburi Province	917	14.6933	98.4053	A	A	MG583024	Thailand: Nakhonratchasima Provinc	NRS	14	865	14.4934	101.874
P. leucomystax complex	W_KCB_CS10027	Thailand: Kanchanaburi Province	917	14.6933	98.4053	A	A	MG583025	Thailand: Chiang Mai Province : Mae Wang	CMMW	7	678	18.6573	98.6818
P. leucomystax complex	W_KCB_CS10028	Thailand: Kanchanaburi Province	917	14.6933	98.4053	A	A	MG583026	Thailand: Mae Hong Son Province	MHS	44	396	19.248	97.9954
P. leucomystax complex	W_KCB_CS10029	Thailand: Kanchanaburi Province	917	14.6933	98.4053	A	A	MG583027	Thailand: Chiang Mai Province Doi Saket	CMDS	13	402	18.9878	99.1145
P. leucomystax complex	W_KCB_CS10030	Thailand: Kanchanaburi Province	917	14.6933	98.4053	A	A	MG583028	Thailand: Chiang Mai Province : Omkoi	CMOK	13	460	17.4714	98.4578
P. leucomystax complex	W_KCB_CS10031	Thailand: Kanchanaburi Province	917	14.6933	98.4053	A	A	MG583029	Thailand: Saraburi Province	SRB	12	105	14.7099	100.818
P. leucomystax complex	N_MHS_CS10075	Thailand: Mae Hong Son Province	396	19.248	97.9954	A	A	MG583030	Thailand: Phetchaburi Province	PCB	22	329	14.7099	100.818
P. leucomystax complex	N_MHS_CS10076	Thailand: Mae Hong Son Province	396	19.248	97.9954	A	A	MG583031	Thailand: Prachuap Khiri Khan Province	PKK	15	23	11.4368	99.5601
P. leucomystax complex	N_MHS_CS10077	Thailand: Mae Hong Son Province	396	19.248	97.9954	A	A	MG583032	Thailand: Ranong Province	RN	14	18	9.6052	98.4669
P. leucomystax complex	N_MHS_CS10078	Thailand: Mae Hong Son Province	396	19.248	97.9954	A	A	MG583033	Thailand: Nakhon Si Thammarat Province	NST	37	97	8.76902	99.8035
P. leucomystax complex	N_MHS_CS10079	Thailand: Mae Hong Son Province	396	19.248	97.9954	A	A	MG583034	Thailand: Phuket Province: Thalang	PK	17	31	7.96804	98.3359
P. leucomystax complex	N_MHS_CS10080	Thailand: Mae Hong Son Province	396	19.248	97.9954	A	A	MG583035	Thailand: Chumphon Province	CP	15	103	10.1103	99.0828
P. leucomystax complex	N_MHS_CS10081	Thailand: Mae Hong Son Province	396	19.248	97.9954	A	A	MG583036
P. leucomystax complex	N_MHS_CS10082	Thailand: Mae Hong Son Province	396	19.248	97.9954	A	A	MG583037
P. leucomystax complex	N_MHSKY_CS10108	Thailand: Mae Hong Son Province : Khun Yuam	673	18.8082	97.8713	A	A	MG583038
P. leucomystax complex	N_MHSKY_CS10109	Thailand: Mae Hong Son Province : Khun Yuam	673	18.8082	97.8713	A	A	MG583039
P. leucomystax complex	N_MHSKY_CS10110	Thailand: Mae Hong Son Province : Khun Yuam	673	18.8082	97.8713	A	A	MG583040
P. leucomystax complex	N_MHSKY_CS10111	Thailand: Mae Hong Son Province : Khun Yuam	673	18.8082	97.8713	A	A	MG583041
P. leucomystax complex	N_MHSKY_CS10112	Thailand: Mae Hong Son Province : Khun Yuam	673	18.8082	97.8713	A	A	MG583042
P. leucomystax complex	N_MHSKY_CS10113	Thailand: Mae Hong Son Province : Khun Yuam	673	18.8082	97.8713	A	A	MG583043
P. leucomystax complex	N_MHSKY_CS10114	Thailand: Mae Hong Son Province : Khun Yuam	673	18.8082	97.8713	A	A	MG583044
P. leucomystax complex	N_MHSKY_CS10115	Thailand: Mae Hong Son Province : Khun Yuam	673	18.8082	97.8713	A	A	MG583045
P. leucomystax complex	N_MHSKY_CS10116	Thailand: Mae Hong Son Province : Khun Yuam	673	18.8082	97.8713	A	A	MG583046
P. leucomystax complex	N_MHSKY_CS10117	Thailand: Mae Hong Son Province : Khun Yuam	673	18.8082	97.8713	A	A	MG583047
P. leucomystax complex	N_MHSKY_CS10118	Thailand: Mae Hong Son Province : Khun Yuam	673	18.8082	97.8713	A	A	MG583048
P. leucomystax complex	W_PCB_CS10156	Thailand: Phetchaburi Province	329	14.7099	100.818	A	B	MG583049
P. leucomystax complex	W_PCB_CS10157	Thailand: Phetchaburi Province	329	14.7099	100.818	A	B	MG583050
P. leucomystax complex	W_PCB_CS10158	Thailand: Phetchaburi Province	329	14.7099	100.818	A	B	MG583051
P. leucomystax complex	W_PCB_CS10159	Thailand: Phetchaburi Province	329	14.7099	100.818	A	B	MG583052
P. leucomystax complex	W_PCB_CS10160	Thailand: Phetchaburi Province	329	14.7099	100.818	A	B	MG583053
P. leucomystax complex	W_PCB_CS10161	Thailand: Phetchaburi Province	329	14.7099	100.818	A	B	MG583054
P. leucomystax complex	W_PCB_CS10162	Thailand: Phetchaburi Province	329	14.7099	100.818	A	B	MG583055
P. leucomystax complex	W_PCB_CS10163	Thailand: Phetchaburi Province	329	14.7099	100.818	A	B	MG583056
P. leucomystax complex	W_PCB_CS10164	Thailand: Phetchaburi Province	329	14.7099	100.818	A	B	MG583057
P. leucomystax complex	W_PCB_CS10165	Thailand: Phetchaburi Province	329	14.7099	100.818	A	B	MG583058
P. leucomystax complex	W_PCB_CS10166	Thailand: Phetchaburi Province	329	14.7099	100.818	A	B	MG583059
P. leucomystax complex	N_NAN_CS10021	Thailand: Nan Province	665	18.981	101.183	B	C	MG583060
P. leucomystax complex	N_NAN_CS10020	Thailand: Nan Province	665	18.981	101.183	B	C	MG583061
P. leucomystax complex	N_NAN_CS10019	Thailand: Nan Province	665	18.981	101.183	B	C	MG583062
P. leucomystax complex	N_NAN_CS10018	Thailand: Nan Province	665	18.981	101.183	B	C	MG583063
P. leucomystax complex	N_NAN_CS10017	Thailand: Nan Province	665	18.981	101.183	B	C	MG583064
P. leucomystax complex	N_NAN_CS10016	Thailand: Nan Province	665	18.981	101.183	B	C	MG583065
P. leucomystax complex	N_NAN_CS10015	Thailand: Nan Province	665	18.981	101.183	B	C	MG583066
P. leucomystax complex	N_NAN_CS10014	Thailand: Nan Province	665	18.981	101.183	B	C	MG583067
P. leucomystax complex	N_NAN_CS10013	Thailand: Nan Province	665	18.981	101.183	B	C	MG583068
P. leucomystax complex	N_NAN_CS10012	Thailand: Nan Province	665	18.981	101.183	B	C	MG583069
P. leucomystax complex	N_NAN_CS10011	Thailand: Nan Province	665	18.981	101.183	B	C	MG583070
P. leucomystax complex	N_NAN_CS10010	Thailand: Nan Province	665	18.981	101.183	B	C	MG583071
P. leucomystax complex	S_PK_CS10224	Thailand: Phuket Province	31	7.96804	98.3359	C	O	MG583072
P. leucomystax complex	S_PK_CS10266	Thailand: Phuket Province	31	7.96804	98.3359	C	O	MG583073
P. leucomystax complex	S_PK_CS10267	Thailand: Phuket Province	31	7.96804	98.3359	C	O	MG583074
P. leucomystax complex	S_PK_CS10268	Thailand: Phuket Province	31	7.96804	98.3359	C	O	MG583075
P. leucomystax complex	S_PK_CS10269	Thailand: Phuket Province	31	7.96804	98.3359	C	O	MG583076
P. leucomystax complex	S_PK_CS10270	Thailand: Phuket Province	31	7.96804	98.3359	C	O	MG583077
P. leucomystax complex	S_PK_CS10271	Thailand: Phuket Province	31	7.96804	98.3359	C	O	MG583078
P. leucomystax complex	S_PK_CS10272	Thailand: Phuket Province	31	7.96804	98.3359	C	O	MG583079
P. leucomystax complex	S_PK_CS10273	Thailand: Phuket Province	31	7.96804	98.3359	C	O	MG583080
P. leucomystax complex	S_PK_CS10274	Thailand: Phuket Province	31	7.96804	98.3359	C	O	MG583081
P. leucomystax complex	S_PK_CS10275	Thailand: Phuket Province	31	7.96804	98.3359	C	O	MG583082
P. leucomystax complex	S_PK_CS10276	Thailand: Phuket Province	31	7.96804	98.3359	C	O	MG583083
P. leucomystax complex	S_RN_CS10195	Thailand: Ranong Province	18	9.6052	98.4669	C	K	MG583084
P. leucomystax complex	S_RN_CS10196	Thailand: Ranong Province	18	9.6052	98.4669	C	K	MG583085
P. leucomystax complex	S_RN_CS10197	Thailand: Ranong Province	18	9.6052	98.4669	C	K	MG583086
P. leucomystax complex	S_RN_CS10198	Thailand: Ranong Province	18	9.6052	98.4669	C	K	MG583087
P. leucomystax complex	S_RN_CS10199	Thailand: Ranong Province	18	9.6052	98.4669	C	K	MG583088
P. leucomystax complex	S_RN_CS10200	Thailand: Ranong Province	18	9.6052	98.4669	C	K	MG583089
P. leucomystax complex	S_RN_CS10201	Thailand: Ranong Province	18	9.6052	98.4669	C	K	MG583090
P. leucomystax complex	S_RN_CS10202	Thailand: Ranong Province	18	9.6052	98.4669	C	K	MG583091
P. leucomystax complex	S_RN_CS10204	Thailand: Ranong Province	18	9.6052	98.4669	C	K	MG583092
P. leucomystax complex	S_RN_CS10205	Thailand: Ranong Province	18	9.6052	98.4669	C	K	MG583093
P. leucomystax complex	S_CP_CS10233	Thailand: Chumphon Province	103	10.1103	99.0828	C	K	MG583094
P. leucomystax complex	S_CP_CS10230	Thailand: Chumphon Province	103	10.1103	99.0828	C	K	MG583095
P. leucomystax complex	S_CP_CS10234	Thailand: Chumphon Province	103	10.1103	99.0828	C	K	MG583096
P. leucomystax complex	S_CP_CS10235	Thailand: Chumphon Province	103	10.1103	99.0828	C	K	MG583097
P. leucomystax complex	S_CP_CS10236	Thailand: Chumphon Province	103	10.1103	99.0828	C	K	MG583098
P. leucomystax complex	S_CP_CS10237	Thailand: Chumphon Province	103	10.1103	99.0828	C	K	MG583099
P. leucomystax complex	S_CP_CS10238	Thailand: Chumphon Province	103	10.1103	99.0828	C	K	MG583100
P. leucomystax complex	S_CP_CS10239	Thailand: Chumphon Province	103	10.1103	99.0828	C	K	MG583101
P. leucomystax complex	S_CP_CS10240	Thailand: Chumphon Province	103	10.1103	99.0828	C	K	MG583102
P. leucomystax complex	S_CP_CS10241	Thailand: Chumphon Province	103	10.1103	99.0828	C	K	MG583103
P. leucomystax complex	S_RN_CS10193	Thailand: Ranong Province	18	9.6052	98.4669	C	K	MG583104
P. leucomystax complex	S_RN_CS10194	Thailand: Ranong Province	18	9.6052	98.4669	C	K	MG583105
P. leucomystax complex	S_RN_CS10206	Thailand: Ranong Province	18	9.6052	98.4669	C	K	MG583106
P. leucomystax complex	S_CP_CS10231	Thailand: Chumphon Province	103	10.1103	99.0828	C	K	MG583107
P. leucomystax complex	S_CP_CS10232	Thailand: Chumphon Province	103	10.1103	99.0828	C	K	MG583108
P. leucomystax complex	S_CP_CS10242	Thailand: Chumphon Province	103	10.1103	99.0828	C	K	MG583109
P. leucomystax complex	S_CP_CS10243	Thailand: Chumphon Province	103	10.1103	99.0828	C	K	MG583110
P. leucomystax complex	S_CP_CS10244	Thailand: Chumphon Province	103	10.1103	99.0828	C	K	MG583111
P. leucomystax complex	S_NST_CS10209	Thailand: Nakhon Si Thammarat Province	97	8.76902	99.8035	C	M	MG583112
P. leucomystax complex	S_NST_CS10210	Thailand: Nakhon Si Thammarat Province	97	8.76902	99.8035	C	M	MG583113
P. leucomystax complex	S_NST_CS10211	Thailand: Nakhon Si Thammarat Province	97	8.76902	99.8035	C	M	MG583114
P. leucomystax complex	S_NST_CS10212	Thailand: Nakhon Si Thammarat Province	97	8.76902	99.8035	C	M	MG583115
P. leucomystax complex	S_NST_CS10213	Thailand: Nakhon Si Thammarat Province	97	8.76902	99.8035	C	M	MG583116
P. leucomystax complex	S_NST_CS10214	Thailand: Nakhon Si Thammarat Province	97	8.76902	99.8035	C	M	MG583117
P. leucomystax complex	S_NST_CS10207	Thailand: Nakhon Si Thammarat Province	97	8.76902	99.8035	C	L	MG583118
P. leucomystax complex	S_NST_CS10247	Thailand: Nakhon Si Thammarat Province	97	8.76902	99.8035	C	L	MG583119
P. leucomystax complex	S_NST_CS10248	Thailand: Nakhon Si Thammarat Province	97	8.76902	99.8035	C	N	MG583120
P. leucomystax complex	S_NST_CS10249	Thailand: Nakhon Si Thammarat Province	97	8.76902	99.8035	C	N	MG583121
P. leucomystax complex	S_NST_CS10250	Thailand: Nakhon Si Thammarat Province	97	8.76902	99.8035	C	N	MG583122
P. leucomystax complex	S_NST_CS10251	Thailand: Nakhon Si Thammarat Province	97	8.76902	99.8035	C	N	MG583123
P. leucomystax complex	S_NST_CS10252	Thailand: Nakhon Si Thammarat Province	97	8.76902	99.8035	C	N	MG583124
P. leucomystax complex	S_NST_CS10253	Thailand: Nakhon Si Thammarat Province	97	8.76902	99.8035	C	N	MG583125
P. leucomystax complex	S_NST_CS10254	Thailand: Nakhon Si Thammarat Province	97	8.76902	99.8035	C	N	MG583126
P. leucomystax complex	S_NST_CS10255	Thailand: Nakhon Si Thammarat Province	97	8.76902	99.8035	C	N	MG583127
P. leucomystax complex	S_NST_CS10256	Thailand: Nakhon Si Thammarat Province	97	8.76902	99.8035	C	N	MG583128
P. leucomystax complex	S_NST_CS10257	Thailand: Nakhon Si Thammarat Province	97	8.76902	99.8035	C	N	MG583129
P. leucomystax complex	S_NST_CS10258	Thailand: Nakhon Si Thammarat Province	97	8.76902	99.8035	C	N	MG583130
P. leucomystax complex	S_NST_CS10208	Thailand: Nakhon Si Thammarat Province	97	8.76902	99.8035	C	L	MG583131
P. leucomystax complex	S_NST_CS10215	Thailand: Nakhon Si Thammarat Province	97	8.76902	99.8035	C	L	MG583132
P. leucomystax complex	S_NST_CS10216	Thailand: Nakhon Si Thammarat Province	97	8.76902	99.8035	C	L	MG583133
P. leucomystax complex	S_NST_CS10217	Thailand: Nakhon Si Thammarat Province	97	8.76902	99.8035	C	L	MG583134
P. leucomystax complex	S_NST_CS10218	Thailand: Nakhon Si Thammarat Province	97	8.76902	99.8035	C	L	MG583135
P. leucomystax complex	S_NST_CS10219	Thailand: Nakhon Si Thammarat Province	97	8.76902	99.8035	C	L	MG583136
P. leucomystax complex	S_NST_CS10220	Thailand: Nakhon Si Thammarat Province	97	8.76902	99.8035	C	L	MG583137
P. leucomystax complex	S_NST_CS10221	Thailand: Nakhon Si Thammarat Province	97	8.76902	99.8035	C	L	MG583138
P. leucomystax complex	S_NST_CS10222	Thailand: Nakhon Si Thammarat Province	97	8.76902	99.8035	C	L	MG583139
P. leucomystax complex	S_NST_CS10223	Thailand: Nakhon Si Thammarat Province	97	8.76902	99.8035	C	L	MG583140
P. leucomystax complex	S_PK_CS10225	Thailand: Phuket Province	31	7.96804	98.3359	C	L	MG583141
P. leucomystax complex	S_PK_CS10226	Thailand: Phuket Province	31	7.96804	98.3359	C	L	MG583142
P. leucomystax complex	S_PK_CS10227	Thailand: Phuket Province	31	7.96804	98.3359	C	L	MG583143
P. leucomystax complex	S_PK_CS10228	Thailand: Phuket Province	31	7.96804	98.3359	C	L	MG583144
P. leucomystax complex	S_PK_CS10229	Thailand: Phuket Province	31	7.96804	98.3359	C	L	MG583145
P. leucomystax complex	S_NST_CS10246	Thailand: Nakhon Si Thammarat Province	97	8.76902	99.8035	C	L	MG583146
P. leucomystax complex	S_NST_CS10259	Thailand: Nakhon Si Thammarat Province	97	8.76902	99.8035	C	L	MG583147
P. leucomystax complex	S_NST_CS10260	Thailand: Nakhon Si Thammarat Province	97	8.76902	99.8035	C	L	MG583148
P. leucomystax complex	S_NST_CS10261	Thailand: Nakhon Si Thammarat Province	97	8.76902	99.8035	C	L	MG583149
P. leucomystax complex	S_NST_CS10262	Thailand: Nakhon Si Thammarat Province	97	8.76902	99.8035	C	L	MG583150
P. leucomystax complex	S_NST_CS10263	Thailand: Nakhon Si Thammarat Province	97	8.76902	99.8035	C	L	MG583151
P. leucomystax complex	S_NST_CS10264	Thailand: Nakhon Si Thammarat Province	97	8.76902	99.8035	C	L	MG583152
P. leucomystax complex	S_NST_CS10265	Thailand: Nakhon Si Thammarat Province	97	8.76902	99.8035	C	L	MG583153
P. leucomystax complex	NE_NRS_CS10053	Thailand: Nakhonratchasima Province	865	14.4934	101.874	D1	G	MG583154
P. leucomystax complex	NE_NRS_CS10054	Thailand: Nakhonratchasima Province	865	14.4934	101.874	D1	G	MG583155
P. leucomystax complex	NE_NRS_CS10055	Thailand: Nakhonratchasima Province	865	14.4934	101.874	D1	G	MG583156
P. leucomystax complex	NE_NRS_CS10056	Thailand: Nakhonratchasima Province	865	14.4934	101.874	D1	G	MG583157
P. leucomystax complex	NE_NRS_CS10057	Thailand: Nakhonratchasima Province	865	14.4934	101.874	D1	G	MG583158
P. leucomystax complex	NE_NRS_CS10058	Thailand: Nakhonratchasima Province	865	14.4934	101.874	D1	G	MG583159
P. leucomystax complex	NE_NRS_CS10065	Thailand: Nakhonratchasima Province	865	14.4934	101.874	D1	G	MG583160
P. leucomystax complex	NE_NRS_CS10066	Thailand: Nakhonratchasima Province	865	14.4934	101.874	D1	G	MG583161
P. leucomystax complex	NE_NRS_CS10059	Thailand: Nakhonratchasima Province	865	14.4934	101.874	D1	F	MG583162
P. leucomystax complex	NE_NRS_CS10060	Thailand: Nakhonratchasima Province	865	14.4934	101.874	D1	F	MG583163
P. leucomystax complex	NE_NRS_CS10061	Thailand: Nakhonratchasima Province	865	14.4934	101.874	D1	F	MG583164
P. leucomystax complex	NE_NRS_CS10062	Thailand: Nakhonratchasima Province	865	14.4934	101.874	D1	F	MG583165
P. leucomystax complex	NE_NRS_CS10063	Thailand: Nakhonratchasima Province	865	14.4934	101.874	D1	F	MG583166
P. leucomystax complex	NE_NRS_CS10064	Thailand: Nakhonratchasima Province	865	14.4934	101.874	D1	F	MG583167
P. leucomystax complex	NE_LPR_CS10042	Thailand: Loei Province : Phu Ruea	939	17.4819	101.35	D2	D	MG583168
P. leucomystax complex	NE_LPR_CS10043	Thailand: Loei Province : Phu Ruea	939	17.4819	101.35	D2	D	MG583169
P. leucomystax complex	NE_LPR_CS10044	Thailand: Loei Province : Phu Ruea	939	17.4819	101.35	D2	D	MG583170
P. leucomystax complex	NE_LPR_CS10045	Thailand: Loei Province : Phu Ruea	939	17.4819	101.35	D2	D	MG583171
P. leucomystax complex	NE_LPR_CS10046	Thailand: Loei Province : Phu Ruea	939	17.4819	101.35	D2	D	MG583172
P. leucomystax complex	NE_LPR_CS10047	Thailand: Loei Province : Phu Ruea	939	17.4819	101.35	D2	D	MG583173
P. leucomystax complex	NE_LPR_CS10048	Thailand: Loei Province : Phu Ruea	939	17.4819	101.35	D2	D	MG583174
P. leucomystax complex	NE_LPR_CS10049	Thailand: Loei Province : Phu Ruea	939	17.4819	101.35	D2	D	MG583175
P. leucomystax complex	NE_LPR_CS10050	Thailand: Loei Province : Phu Ruea	939	17.4819	101.35	D2	D	MG583176
P. leucomystax complex	NE_LPR_CS10051	Thailand: Loei Province : Phu Ruea	939	17.4819	101.35	D2	D	MG583177
P. leucomystax complex	NE_LPR_CS10052	Thailand: Loei Province : Phu Ruea	939	17.4819	101.35	D2	D	MG583178
P. leucomystax complex	W_KCB_CS10032	Thailand: Kanchanaburi Province	917	14.6933	98.4053	D2	J	MG583179
P. leucomystax complex	W_PCB_CS10167	Thailand: Kanchanaburi Province	917	14.6933	98.4053	D2	J	MG583180
P. leucomystax complex	W_KCBSYN_CS10245	Thailand: Kanchanaburi Province: Sai Yok Noi	233	14.2801	99.0323	D2	J	MG583181
P. leucomystax complex	W_KCB_CS10033	Thailand: Kanchanaburi Province	917	14.6933	98.4053	D2	I	MG583182
P. leucomystax complex	W_KCB_CS10034	Thailand: Kanchanaburi Province	917	14.6933	98.4053	D2	I	MG583183
P. leucomystax complex	W_KCB_CS10035	Thailand: Kanchanaburi Province	917	14.6933	98.4053	D2	I	MG583184
P. leucomystax complex	W_KCB_CS10036	Thailand: Kanchanaburi Province	917	14.6933	98.4053	D2	I	MG583185
P. leucomystax complex	W_KCB_CS10037	Thailand: Kanchanaburi Province	917	14.6933	98.4053	D2	I	MG583186
P. leucomystax complex	W_KCB_CS10038	Thailand: Kanchanaburi Province	917	14.6933	98.4053	D2	I	MG583187
P. leucomystax complex	W_KCB_CS10039	Thailand: Kanchanaburi Province	917	14.6933	98.4053	D2	I	MG583188
P. leucomystax complex	W_KCB_CS10040	Thailand: Kanchanaburi Province	917	14.6933	98.4053	D2	I	MG583189
P. leucomystax complex	W_KCB_CS10041	Thailand: Kanchanaburi Province	917	14.6933	98.4053	D2	I	MG583190
P. leucomystax complex	W_PCB_CS10168	Thailand: Phetchaburi Province	329	14.7099	100.818	D2	J	MG583191
P. leucomystax complex	W_PCB_CS10169	Thailand: Phetchaburi Province	329	14.7099	100.818	D2	J	MG583192
P. leucomystax complex	W_PCB_CS10170	Thailand: Phetchaburi Province	329	14.7099	100.818	D2	J	MG583193
P. leucomystax complex	W_PCB_CS10171	Thailand: Phetchaburi Province	329	14.7099	100.818	D2	J	MG583194
P. leucomystax complex	W_PCB_CS10172	Thailand: Phetchaburi Province	329	14.7099	100.818	D2	J	MG583195
P. leucomystax complex	W_PCB_CS10173	Thailand: Phetchaburi Province	329	14.7099	100.818	D2	J	MG583196
P. leucomystax complex	W_PCB_CS10174	Thailand: Phetchaburi Province	329	14.7099	100.818	D2	J	MG583197
P. leucomystax complex	W_PCB_CS10175	Thailand: Phetchaburi Province	329	14.7099	100.818	D2	J	MG583198
P. leucomystax complex	W_PCB_CS10176	Thailand: Phetchaburi Province	329	14.7099	100.818	D2	J	MG583199
P. leucomystax complex	W_PCB_CS10177	Thailand: Phetchaburi Province	329	14.7099	100.818	D2	J	MG583200
P. leucomystax complex	W_PKK_CS10178	Thailand: Prachuap Khiri Khan Province	23	11.4368	99.5601	D2	J	MG583201
P. leucomystax complex	W_PKK_CS10179	Thailand: Prachuap Khiri Khan Province	23	11.4368	99.5601	D2	J	MG583202
P. leucomystax complex	W_PKK_CS10180	Thailand: Prachuap Khiri Khan Province	23	11.4368	99.5601	D2	J	MG583203
P. leucomystax complex	W_PKK_CS10181	Thailand: Prachuap Khiri Khan Province	23	11.4368	99.5601	D2	J	MG583204
P. leucomystax complex	W_PKK_CS10182	Thailand: Prachuap Khiri Khan Province	23	11.4368	99.5601	D2	J	MG583205
P. leucomystax complex	W_PKK_CS10183	Thailand: Prachuap Khiri Khan Province	23	11.4368	99.5601	D2	J	MG583206
P. leucomystax complex	W_PKK_CS10184	Thailand: Prachuap Khiri Khan Province	23	11.4368	99.5601	D2	J	MG583207
P. leucomystax complex	W_PKK_CS10185	Thailand: Prachuap Khiri Khan Province	23	11.4368	99.5601	D2	J	MG583208
P. leucomystax complex	W_PKK_CS10186	Thailand: Prachuap Khiri Khan Province	23	11.4368	99.5601	D2	J	MG583209
P. leucomystax complex	W_PKK_CS10187	Thailand: Prachuap Khiri Khan Province	23	11.4368	99.5601	D2	J	MG583210
P. leucomystax complex	W_PKK_CS10188	Thailand: Prachuap Khiri Khan Province	23	11.4368	99.5601	D2	J	MG583211
P. leucomystax complex	W_PKK_CS10189	Thailand: Prachuap Khiri Khan Province	23	11.4368	99.5601	D2	J	MG583212
P. leucomystax complex	W_PKK_CS10190	Thailand: Prachuap Khiri Khan Province	23	11.4368	99.5601	D2	J	MG583213
P. leucomystax complex	W_PKK_CS10191	Thailand: Prachuap Khiri Khan Province	23	11.4368	99.5601	D2	J	MG583214
P. leucomystax complex	W_PKK_CS10192	Thailand: Prachuap Khiri Khan Province	23	11.4368	99.5601	D2	J	MG583215
P. leucomystax complex	C_SRB_CS10145	Thailand: Saraburi Province	105	14.7099	100.818	D2	E	MG583216
P. leucomystax complex	C_SRB_CS10146	Thailand: Saraburi Province	105	14.7099	100.818	D2	E	MG583217
P. leucomystax complex	C_SRB_CS10147	Thailand: Saraburi Province	105	14.7099	100.818	D2	E	MG583218
P. leucomystax complex	C_SRB_CS10148	Thailand: Saraburi Province	105	14.7099	100.818	D2	E	MG583219
P. leucomystax complex	C_SRB_CS10149	Thailand: Saraburi Province	105	14.7099	100.818	D2	E	MG583220
P. leucomystax complex	C_SRB_CS10150	Thailand: Saraburi Province	105	14.7099	100.818	D2	E	MG583221
P. leucomystax complex	C_SRB_CS10151	Thailand: Saraburi Province	105	14.7099	100.818	D2	E	MG583222
P. leucomystax complex	C_SRB_CS10152	Thailand: Saraburi Province	105	14.7099	100.818	D2	E	MG583223
P. leucomystax complex	C_SRB_CS10153	Thailand: Saraburi Province	105	14.7099	100.818	D2	E	MG583224
P. leucomystax complex	C_SRB_CS10154	Thailand: Saraburi Province	105	14.7099	100.818	D2	E	MG583225
P. leucomystax complex	C_SRB_CS10155	Thailand: Saraburi Province	105	14.7099	100.818	D2	E	MG583226
P. leucomystax complex	N_CMDS_CS10119	Thailand: Chiang Mai Province Doi Saket	402	18.9878	99.1145	D2	H	MG583227
P. leucomystax complex	N_MHSKY_CS10107	Thailand: Mae Hong Son Province : Khun Yuam	673	18.8082	97.8713	D2	H	MG583228
P. leucomystax complex	N_MHSKY_CS10106	Thailand: Mae Hong Son Province : Khun Yuam	673	18.8082	97.8713	D2	H	MG583229
P. leucomystax complex	N_MHSKY_CS10105	Thailand: Mae Hong Son Province : Khun Yuam	673	18.8082	97.8713	D2	H	MG583230
P. leucomystax complex	N_MHSKY_CS10104	Thailand: Mae Hong Son Province : Khun Yuam	673	18.8082	97.8713	D2	H	MG583231
P. leucomystax complex	N_MHSKY_CS10103	Thailand: Mae Hong Son Province : Khun Yuam	673	18.8082	97.8713	D2	H	MG583232
P. leucomystax complex	N_MHSKY_CS10102	Thailand: Mae Hong Son Province : Khun Yuam	673	18.8082	97.8713	D2	H	MG583233
P. leucomystax complex	N_MHSKY_CS10101	Thailand: Mae Hong Son Province : Khun Yuam	673	18.8082	97.8713	D2	H	MG583234
P. leucomystax complex	N_MHSKY_CS10100	Thailand: Mae Hong Son Province : Khun Yuam	673	18.8082	97.8713	D2	H	MG583235
P. leucomystax complex	N_MHSKY_CS10099	Thailand: Mae Hong Son Province : Khun Yuam	673	18.8082	97.8713	D2	H	MG583236
P. leucomystax complex	N_MHSKY_CS10098	Thailand: Mae Hong Son Province : Khun Yuam	673	18.8082	97.8713	D2	H	MG583237
P. leucomystax complex	N_MHSKY_CS10097	Thailand: Mae Hong Son Province : Khun Yuam	673	18.8082	97.8713	D2	H	MG583238
P. leucomystax complex	N_MHS_CS10096	Thailand: Mae Hong Son Province	396	19.248	97.9954	D2	H	MG583239
P. leucomystax complex	N_MHS_CS10095	Thailand: Mae Hong Son Province	396	19.248	97.9954	D2	H	MG583240
P. leucomystax complex	N_MHS_CS10094	Thailand: Mae Hong Son Province	396	19.248	97.9954	D2	H	MG583241
P. leucomystax complex	N_MHS_CS10093	Thailand: Mae Hong Son Province	396	19.248	97.9954	D2	H	MG583242
P. leucomystax complex	N_MHS_CS10092	Thailand: Mae Hong Son Province	396	19.248	97.9954	D2	H	MG583243
P. leucomystax complex	N_MHS_CS10091	Thailand: Mae Hong Son Province	396	19.248	97.9954	D2	H	MG583244
P. leucomystax complex	N_MHS_CS10090	Thailand: Mae Hong Son Province	396	19.248	97.9954	D2	H	MG583245
P. leucomystax complex	N_MHS_CS10089	Thailand: Mae Hong Son Province	396	19.248	97.9954	D2	H	MG583246
P. leucomystax complex	N_MHS_CS10088	Thailand: Mae Hong Son Province	396	19.248	97.9954	D2	H	MG583247
P. leucomystax complex	N_MHS_CS10087	Thailand: Mae Hong Son Province	396	19.248	97.9954	D2	H	MG583248
P. leucomystax complex	N_MHS_CS10086	Thailand: Mae Hong Son Province	396	19.248	97.9954	D2	H	MG583249
P. leucomystax complex	N_MHS_CS10085	Thailand: Mae Hong Son Province	396	19.248	97.9954	D2	H	MG583250
P. leucomystax complex	N_MHS_CS10084	Thailand: Mae Hong Son Province	396	19.248	97.9954	D2	H	MG583251
P. leucomystax complex	N_MHS_CS10083	Thailand: Mae Hong Son Province	396	19.248	97.9954	D2	H	MG583252
P. leucomystax complex	N_CMMW_CS10074	Thailand: Chiang Mai Province : Mae Wang	678	18.6573	98.6818	D2	H	MG583253
P. leucomystax complex	N_CMMW_CS10073	Thailand: Chiang Mai Province : Mae Wang	678	18.6573	98.6818	D2	H	MG583254
P. leucomystax complex	N_CMMW_CS10071	Thailand: Chiang Mai Province : Mae Wang	678	18.6573	98.6818	D2	H	MG583255
P. leucomystax complex	N_CMMW_CS10070	Thailand: Chiang Mai Province : Mae Wang	678	18.6573	98.6818	D2	H	MG583256
P. leucomystax complex	N_CMMW_CS10069	Thailand: Chiang Mai Province : Mae Wang	678	18.6573	98.6818	D2	H	MG583257
P. leucomystax complex	N_CMMW_CS10068	Thailand: Chiang Mai Province : Mae Wang	678	18.6573	98.6818	D2	H	MG583258
P. leucomystax complex	N_CMPN_CS10067	Thailand: Chiang Mai Province : Pang Num Poo	968	19.0694	99.3595	D2	H	MG583259
P. leucomystax complex	N_CMDS_CS10120	Thailand: Chiang Mai Province Doi Saket	402	18.9878	99.1145	D2	H	MG583260
P. leucomystax complex	N_CMDS_CS10121	Thailand: Chiang Mai Province Doi Saket	402	18.9878	99.1145	D2	H	MG583261
P. leucomystax complex	N_CMDS_CS10122	Thailand: Chiang Mai Province Doi Saket	402	18.9878	99.1145	D2	H	MG583262
P. leucomystax complex	N_CMDS_CS10123	Thailand: Chiang Mai Province Doi Saket	402	18.9878	99.1145	D2	H	MG583263
P. leucomystax complex	N_CMDS_CS10124	Thailand: Chiang Mai Province Doi Saket	402	18.9878	99.1145	D2	H	MG583264
P. leucomystax complex	N_CMDS_CS10125	Thailand: Chiang Mai Province Doi Saket	402	18.9878	99.1145	D2	H	MG583265
P. leucomystax complex	N_CMDS_CS10126	Thailand: Chiang Mai Province Doi Saket	402	18.9878	99.1145	D2	H	MG583266
P. leucomystax complex	N_CMDS_CS10127	Thailand: Chiang Mai Province Doi Saket	402	18.9878	99.1145	D2	H	MG583267
P. leucomystax complex	N_CMDS_CS10128	Thailand: Chiang Mai Province Doi Saket	402	18.9878	99.1145	D2	H	MG583268
P. leucomystax complex	N_CMDS_CS10129	Thailand: Chiang Mai Province Doi Saket	402	18.9878	99.1145	D2	H	MG583269
P. leucomystax complex	N_CMDS_CS10130	Thailand: Chiang Mai Province Doi Saket	402	18.9878	99.1145	D2	H	MG583270
P. leucomystax complex	N_CMDS_CS10131	Thailand: Chiang Mai Province Doi Saket	402	18.9878	99.1145	D2	H	MG583271
P. leucomystax complex	N_CMOK_CS10132	Thailand: Chiang Mai Province : Omkoi	460	17.4714	98.4578	D2	H	MG583272
P. leucomystax complex	N_CMOK_CS10133	Thailand: Chiang Mai Province : Omkoi	460	17.4714	98.4578	D2	H	MG583273
P. leucomystax complex	N_CMOK_CS10134	Thailand: Chiang Mai Province : Omkoi	460	17.4714	98.4578	D2	H	MG583274
P. leucomystax complex	N_CMOK_CS10135	Thailand: Chiang Mai Province : Omkoi	460	17.4714	98.4578	D2	H	MG583275
P. leucomystax complex	N_CMOK_CS10136	Thailand: Chiang Mai Province : Omkoi	460	17.4714	98.4578	D2	H	MG583276
P. leucomystax complex	N_CMOK_CS10137	Thailand: Chiang Mai Province : Omkoi	460	17.4714	98.4578	D2	H	MG583277
P. leucomystax complex	N_CMOK_CS10138	Thailand: Chiang Mai Province : Omkoi	460	17.4714	98.4578	D2	H	MG583278
P. leucomystax complex	N_CMOK_CS10139	Thailand: Chiang Mai Province : Omkoi	460	17.4714	98.4578	D2	H	MG583279
P. leucomystax complex	N_CMOK_CS10140	Thailand: Chiang Mai Province : Omkoi	460	17.4714	98.4578	D2	H	MG583280
P. leucomystax complex	N_CMOK_CS10141	Thailand: Chiang Mai Province : Omkoi	460	17.4714	98.4578	D2	H	MG583281
P. leucomystax complex	N_CMOK_CS10142	Thailand: Chiang Mai Province : Omkoi	460	17.4714	98.4578	D2	H	MG583282
P. leucomystax complex	N_CMOK_CS10143	Thailand: Chiang Mai Province : Omkoi	460	17.4714	98.4578	D2	H	MG583283
P. leucomystax complex	N_CMOK_CS10144	Thailand: Chiang Mai Province : Omkoi	460	17.4714	98.4578	D2	H	MG583284
P. leucomystax complex	S_RN_CS10203	Thailand: Ranong Province	18	9.6052	98.4669	C	L	MG583285
